# Supplementary material for: Clinical Pharmacogenetics Implementation Consortium Guideline for NAT2 Genotype and Hydralazine Therapy
Source: Clin Pharmacol Ther. 2025 Sep 19;118(6):1430–6. doi: 10.1002/cpt.70071 (PMC12641075; doi:10.1002/cpt.70071)
Supplement: Supplementary file 2 — Data S2. [file CPT-118-1430-s002.zip]

Archive with 6 entries (6 files):
- NAT2-Gene_Resource_Mappings.xlsx
- hydralazine-Drug_Resource_Mappings.xlsx
- NAT2_allele_definition_table.xlsx
- NAT2_allele_functionality_reference.xlsx
- NAT2_consult.xlsx
- NAT2_Diplotype_Phenotype_Table.xlsx
