# Supplementary material for: Clinical Pharmacogenetics Implementation Consortium Guideline for NAT2 Genotype and Hydralazine Therapy
Source: Clin Pharmacol Ther. 2025 Sep 19;118(6):1430–6. doi: 10.1002/cpt.70071 (PMC12641075; doi:10.1002/cpt.70071)
Supplement: Supplementary file 2 — Data S2. [file CPT-118-1430-s002.zip › NAT2-Gene_Resource_Mappings.xlsx]

## Sheet: mapping
Gene Symbol	Source	Code Type	Code
NAT2	HGNC	Symbol	NAT2
NAT2	HGNC	HGNC ID	HGNC:7646
NAT2	NCBI	Gene ID	10
NAT2	Ensembl	Ensembl ID	ENSG00000156006
NAT2	PharmGKB	PharmGKB ID	PA18

## Sheet: Change log
Date	Note
