# Supplementary material for: Clinical Pharmacogenetics Implementation Consortium Guideline for NAT2 Genotype and Hydralazine Therapy
Source: Clin Pharmacol Ther. 2025 Sep 19;118(6):1430–6. doi: 10.1002/cpt.70071 (PMC12641075; doi:10.1002/cpt.70071)
Supplement: Supplementary file 2 — Data S2. [file CPT-118-1430-s002.zip › hydralazine-Drug_Resource_Mappings.xlsx]

## Sheet: mapping
Drug or Ingredient	Source	Code Type	Code
hydralazine	RxNorm	RxCUI	5470
hydralazine	DrugBank	Accession Number	DB01275
hydralazine	ATC	ATC Code	C02DB02
hydralazine	PharmGKB	PharmGKB Accession ID	PA449894

## Sheet: Change log
Date	Note
