# Supplementary material for: Clinical Pharmacogenetics Implementation Consortium Guideline for NAT2 Genotype and Hydralazine Therapy
Source: Clin Pharmacol Ther. 2025 Sep 19;118(6):1430–6. doi: 10.1002/cpt.70071 (PMC12641075; doi:10.1002/cpt.70071)
Supplement: Supplementary file 2 — Data S2. [file CPT-118-1430-s002.zip › NAT2_allele_definition_table.xlsx]

## Sheet: Alleles
GENE: NAT2
Nucleotide change per gene from https://www.pharmvar.org; NG_012246.1 (ATG start)	7A>G	29T>C	51C>G	58G>T	70T>A	121A>T	152G>T	190C>T	191G>A	203G>A	248G>C	321C>A	341T>C	346G>A	364G>A	403C>G	458C>T	472A>C	475T>A	491T>C	499G>A	506A>G	518A>G	536A>G	578C>T	589C>T	590G>A	609G>T	622T>C	638C>T	650T>A	683C>T	766A>G	796G>A	803G>A	838G>A	857G>A
Effect on protein (NP_000006.2)	p.I3V	p.I10T	p.N17K	p.D20Y	p.L24I	p.N41Y	p.G51V	p.R64W	p.R64Q	p.C68Y	p.G83A	p.H107Q	p.I114T	p.G116S	p.D122N	p.L135V	p.T153I	p.I158L	p.W159R	p.I164T	p.E167K	p.Y169C	p.K173R	p.H179R	p.T193M	p.R197X	p.R197Q	p.E203D	p.Y208H	p.P213L	p.F217Y	p.P228L	p.K256E	p.V266M	p.R268K	p.V280M	p.G286E
Position at NC_000008.11 (Homo sapiens chromosome 8, GRCh38.p14)	g.18400010A>G	g.18400032T>C	g.18400054C>G	g.18400061G>T	g.18400073T>A	g.18400124A>T	g.18400155G>T	g.18400193C>T	g.18400194G>A	g.18400206G>A	g.18400251G>C	g.18400324C>A	g.18400344T>C	g.18400349G>A	g.18400367G>A	g.18400406C>G	g.18400461C>T	g.18400475A>C	g.18400478T>A	g.18400494T>C	g.18400502G>A	g.18400509A>G	g.18400521A>G	g.18400539A>G	g.18400581C>T	g.18400592C>T	g.18400593G>A	g.18400612G>T	g.18400625T>C	g.18400641C>T	g.18400653T>A	g.18400686C>T	g.18400769A>G	g.18400799G>A	g.18400806G>A	g.18400841G>A	g.18400860G>A
Position at NG_012246.1 (NAT2 RefSeqGene; forward relative to chromosome)	g.13766A>G	g.13788T>C	g.13810C>G	g.13817G>T	g.13829T>A	g.13880A>T	g.13911G>T	g.13949C>T	g.13950G>A	g.13962G>A	g.14007G>C	g.14080C>A	g.14100T>C	g.14105G>A	g.14123G>A	g.14162C>G	g.14217C>T	g.14231A>C	g.14234T>A	g.14250T>C	g.14258G>A	g.14265A>G	g.14277A>G	g.14295A>G	g.14337C>T	g.14348C>T	g.14349G>A	g.14368G>T	g.14381T>C	g.14397C>T	g.14409T>A	g.14442C>T	g.14525A>G	g.14555G>A	g.14562G>A	g.14597G>A	g.14616G>A
rsID	rs200893121	rs72466456	rs201339185	rs532310930	rs45477599	rs149283608	rs72466457	rs1805158	rs1801279	rs72466458	rs561124342	rs549917500	rs1801280	rs183409091	rs4986996	rs12720065	rs72466460	rs139351995	rs537007806	rs139512288	rs72554617	rs200585149	rs369500066	rs572750517	rs79050330	rs375746304	rs1799930	rs45618543	rs56387565	rs138707146	rs568110818	rs45518335	rs55700793	rs539346244	rs1208	rs56393504	rs1799931
NAT2 Allele
*1	A	T	C	G	T	A	G	C	G	G	G	C	T	G	G	C	C	A	T	T	G	A	A	A	C	C	G	G	T	C	T	C	A	G	G	G	G
*4																																			A
*5													C
*6																											A								A
*7																																			A		A
*10																					A														A
*14									A																										A
*15									A																		A								A
*16													C																						A
*19								T																											A
*21																	T																		A
*27																										T									A
*29									A				C
*30													C														A								A
*31					A								C
*32										A			C
*33													C					C
*34																											A
*35							T																				A								A
*36																G											A								A
*37																											A			T					A
*38																											A						G		A
*39																											A								A	A
*40																																					A
*41																									T
*42																													C
*43																												T
*44																G
*45		C
*46									A
*47									A																							T			A
*48															A
*49													C												T
*50	G																										A								A
*51						T
*52																							G				A								A
*53											C																A								A
*54		C																																	A
*55			G																																A
*56				T																							A								A
*57												A																							A
*58														A													A								A
*59																			A																A		A
*60																				C															A
*61																						G													A
*62																								G			A								A
*63																											A				A				A
*64																											A							A	A

## Sheet: Notes
Notes
rsID = RefSNP accession ID number (http://www.ncbi.nlm.nih.gov/snp/)
All variants are annotated to the positive DNA strand.
Structural variants are represented using the PharmVar ID.
See PharmVar website (http://www.pharmvar.org) for comprehensive haplotype definitions of NAT2 variant alleles and updated allele information.
An important caveat for all genotyping tests is that the decision to assign an allele a "wild-type" status is based upon a genotyping test that interrogates only the most common and already-proven sites of functional variation. In human DNA, it is always possible that a new, previously undiscovered (and therefore un-interrogated) site of variation may confer loss-of-function in an individual, and…
Some drastic changes have been made to NAT2 nomenclature during transition from the original (Database of Arylamine N-Acetyltransferases (NATs)) to the new (https://www.pharmvar.org/gene/NAT2) “star” allele definitions:
The NAT2 reference allele has now changed: The NG_012246.1 RefSeq differs from X14672.1 (which was used in the past to define star alleles) at the position that corresponds to c.803 (rs1208), where X14672.1 has “A” while NG_012246.1 has “G”. Thus, depending on which reference sequence is utilized, this position is reported as either reference or variant. The transition of allele definitions to th…
The new reference allele is now catalogued as NAT2*1: The sequence of NG_012246.1 RefSeq corresponds to the allele that was formerly described as NAT2*12A. Its renaming as NAT2*1.001 facilitates the application of PharmVar rules to NAT2 allelic nomenclature, while it also enables the use of NAT2*1 name to describe the reference allele, in line with the star allele nomenclature of other pharmacoge…
NAT2*4 is no longer considered as the reference allele: Alleles carrying c.803G>A as their only amino acid changing SNV will be called as *4 according to the new nomenclature. This includes the former NAT2*4 reference allele of sequence X14672.1, now considered a variant and listed as NAT2*4.001. Although this will no longer be used as a reference, it is considered to be functionally equivalent t…
Not all previously defined star alleles have been transferred: In the past, it has not always been clear how a NAT2 haplotype was determined. Many have been inferred via computational phase analysis and were not verified experimentally. In the case of haplotypes where the available evidence from the literature was deemed insufficient to support confident allele definition, those haplotypes were n…
This file contains the PharmVar NAT2 core allele definitions.

## Sheet: Change Log
Date	Change
2024-03-11	Initial NAT2 release in PharmVar
2024-11-07	added*51-*53
2025-03-06	added*54-*64
