# Supplementary material for: Clinical Pharmacogenetics Implementation Consortium Guideline for NAT2 Genotype and Hydralazine Therapy
Source: Clin Pharmacol Ther. 2025 Sep 19;118(6):1430–6. doi: 10.1002/cpt.70071 (PMC12641075; doi:10.1002/cpt.70071)
Supplement: Supplementary file 2 — Data S2. [file CPT-118-1430-s002.zip › NAT2_allele_functionality_reference.xlsx]

## Sheet: Allele Function
GENE: NAT2
Allele/cDNA/rsID	Activity Value (Optional)	Allele Biochemical Functional Status (Optional)	Allele Clinical Functional Status (Required)	Allele Clinical Function Substrate Specificity (Optional)	References (Required)	Strength of Evidence (Required)	Summary of Findings (Required)	Comments
*1		Rapid	Increased Function		9154882, 30564082, 15558239, 10744128, 22092036, 20040334, 9333101, 17011540, 24444407, 20801937, 24221535, 27223070, 10762005, 21946899	Definitive	NAT2*1 is assigned increased function based on definitive evidence. The NAT gene nomenclature committee has historically assigned acetylation activity to alleles as either “rapid” or “slow”, classifying the reference NAT2*1 allele as “rapid”. Under the CPIC allele function terminology, rapid acetylation alleles are categorized as “Increased Function”. NAT2*1 corresponds to the NCBI reference sequ…
*4		Rapid	Increased Function		9154882, 8781741, 28653770, 8102597, 30564082, 15558239, 7668286, 2376572, 1451720, 10744128, 22092036, 1872889, 8689813, 20040334, 9333101, 17011540, 22970273, 16531626, 15565348, 9321764, 9110365, 11214777, 31257615, 29018032, 24702251, 24444407, 15110095, 27509179, 11773863, 20801937, 16003747, 21750470, 23899363, 9565293, 9891107, 9682266, 24221535, 22105431, 8287065, 27223070, 8001235, 89236…	Definitive	NAT2*4 is assigned increased function based on definitive evidence. The NAT gene nomenclature committee considered NAT2*4 as the reference allele for over two decades before the transfer of NAT2 allele nomenclature to PharmVar, which uses the GRCh38 (NC_000008.11) reference sequence. The NAT gene nomenclature committee has historically assigned acetylation activity to alleles as either “rapid” or…
*5		Slow	Decreased function		9154882,8781741, 28653770, 8102597, 30564082, 15558239, 7668286, 1451720, 10744128, 22092036, 1872889, 8689813, 20040334, 17011540, 22970273, 16531626, 15565348, 9321764, 9110365, 31257615, 29018032, 24702251, 24444407, 15110095, 27509179, 11773863, 20801937, 16003747, 21750470, 9565293, 9891107, 24221535, 8287065, 27223070, 8001235, 8923605, 10762005, 8081359, 35928262, 28752039, 17505821, 21946…	Definitive	NAT2*5 is assigned decreased function based on definitive evidence. The NAT gene nomenclature committee has historically assigned acetylation activity to alleles as either “rapid” or “slow”, classifying the NAT2*5 allele as “slow” . Under the CPIC allele function terminology, slow acetylation alleles are categorized as “Decreased Function”. The functional SNV c.341T>C (p.I114T) in NAT2*5 has been…
*6		Slow	Decreased function		9154882, 8781741, 29589062, 28653770, 8102597, 30564082, 15558239, 7668286, 2376572, 1451720, 10744128, 22092036, 1872889, 20040334, 9333101, 22970273, 16531626, 15565348, 9321764, 9110365, 11214777, 31257615, 24702251, 24444407, 15110095, 27509179, 11773863, 20801937, 21750470, 23899363, 9565293, 9891107, 9682266, 24221535, 22105431, 8287065, 27223070, 8001235, 8923605, 10762005, 8081359, 359282…	Definitive	NAT2*6 is assigned decreased function based on definitive evidence. The NAT gene nomenclature committee has historically assigned acetylation activity to alleles as either “rapid” or “slow”, classifying the NAT2*6 allele as “slow” . Under the CPIC allele function terminology, slow acetylation alleles are categorized as “Decreased Function”. NAT2*6 is characterized by the core SNVs c.590G>A (p.R19…
*7		Slow	Decreased function		9154882, 29589062, 28653770, 8102597, 30564082, 15558239, 7668286, 2376572, 10744128, 22092036, 1872889, 8689813, 20040334, 17011540, 16531626, 9321764, 9110365, 11214777, 31257615, 15110095, 27509179, 11773863, 16003747, 21750470, 9565293, 9891107, 9682266, 8287065, 27223070, 8001235, 8923605, 10762005, 8081359, 35928262, 17505821, 21946899, 16570187, 15032315, 18167504, 17434923, 33815485, 1868…	Definitive	NAT2*7 is assigned decreased function based on definitive evidence. The NAT gene nomenclature committee has historically assigned acetylation activity to alleles as either “rapid” or “slow”, classifying the NAT2*7 allele as “slow” and possibly substrate dependent. Under the CPIC allele function terminology, slow acetylation alleles are categorized as “Decreased Function”. NAT2*7 is characterized …
*10			Uncertain function		17434923, 18680467	Inadequate	NAT2*10 is assigned uncertain function based on inadequate evidence. The NAT gene nomenclature committee has historically assigned acetylation activity to alleles as either “rapid” or “slow”, classifying the NAT2*10 allele as “slow” and possibly substrate dependent. Under the CPIC allele function terminology, slow acetylation alleles are categorized as “Decreased Function”. NAT2*10 is characteriz…
*14		Slow	Decreased function		8102597, 9154882, 28653770, 7668286, 22092036, 9110365, 24444407, 21750470, 9565293, 24221535, 10762005, 8081359, 17505821, 21946899, 17434923, 18680467, 11337936	Definitive	NAT2*14 is assigned decreased function based on definitive evidence. The NAT gene nomenclature committee has historically assigned acetylation activity to alleles as either “rapid” or “slow”, classifying the NAT2*14 allele as “slow” . Under the CPIC allele function terminology, slow acetylation alleles are categorized as “Decreased Function”. ”. NAT2*14 is characterized by the core SNVs c.191G>A …
*15		Slow	Decreased function		28523442	Moderate	NAT2*15 is assigned decreased function based on moderate evidence. The NAT gene nomenclature committee has historically assigned acetylation activity to alleles as either “rapid” or “slow”, classifying the NAT2*15 allele as “slow” . Under the CPIC allele function terminology, slow acetylation alleles are categorized as “Decreased Function”. NAT2*15 is characterized by the core SNVs c.191G>A (p.R6…
*16		Slow	Decreased function		9154882, 28653770, 30564082, 15558239, 7668286, 10744128, 9333101, 17011540, 9321764, 11214777, 27509179, 20801937, 9891107, 9565293, 9682266, 24221535, 8923605, 10762005, 28752039, 21946899, 15564878, 7669073, 10574910, 15564878	Definitive	NAT2*16 is assigned decreased function based on definitive evidence. The NAT gene nomenclature committee has historically assigned acetylation activity to alleles as either “rapid” or “slow”, classifying the NAT2*16 allele as “slow” . Under the CPIC allele function terminology, slow acetylation alleles are categorized as “Decreased Function”. NAT2*16 is characterized by the core SNVs c.341T>C (p.…
*19		Slow	Decreased function		18680467, 12222688, 9173883	Limited	NAT2*19 is assigned decreased function based on limited evidence. The NAT gene nomenclature committee has historically assigned acetylation activity to alleles as either “rapid” or “slow”, classifying the NAT2*19 allele as “slow” . Under the CPIC allele function terminology, slow acetylation alleles are categorized as “Decreased Function”. NAT2*19 is characterized by the core SNVs c.190C>T (p.R64…
*21			Uncertain function		19909761	Inadequate	NAT2*21 is assigned uncertain function based on inadequate evidence. NAT2*21 is characterized by the core SNVs c.458C>T (p.T153I) and c.803G>A (p.R268K). c.803G>A defines NAT2*4, formerly considered the reference allele, which has repeatedly shown normal function in vivo and in vitro. Published in silico modeling of c.458C>T (p.T153I) predicts that this variant impairs protein function based on t…
*27			Uncertain function		19164093	Inadequate	NAT2*27 is assigned uncertain function based on inadequate evidence. NAT2*27 is characterized by the core SNVs c.589C>T and c.803G>A. c.803G>A defines NAT2*4, formerly considered the reference allele, which has repeatedly exhibited increased function in vivo and in vitro. c.589C>T results in the amino acid change p.R197X, introducing a premature stop codon leading to the expression of a truncated…
*29		Slow	Decreased function		10762005, 28523442, 15564878	Moderate	NAT2*29 is assigned decreased function based on moderate evidence. The NAT gene nomenclature committee has historically assigned acetylation activity to alleles as either “rapid” or “slow”, classifying the NAT2*29 allele as “slow” . Under the CPIC allele function terminology, slow acetylation alleles are categorized as “Decreased Function”. NAT2*29 is characterized by the functional SNVs c.191G>A…
*30		Slow	Decreased function		15558239, 15564878	Moderate	NAT2*30 is assigned decreased function based on moderate evidence. The NAT gene nomenclature committee has historically assigned acetylation activity to alleles as either “rapid” or “slow”, classifying the NAT2*30 allele as “slow” . Under the CPIC allele function terminology, slow acetylation alleles are categorized as “Decreased Function”. NAT2*30 is characterized by the core SNVs: c.341T>C (p.I…
*31		Slow	Decreased function		19909761, 15564878	Moderate	NAT2*31 is assigned decreased function based on moderate evidence. NAT2*31 is characterized by the core SNVs c.70T>A (p.L24I) and c.341T>C (p.I114T). Published in silico modeling predicts that c.70T>A (p.L24I) does not impair NAT2 protein function (19909761). However, five out of nine variant effect predictors tested by CPIC staff predict that c.70T>A (p.L24I) impairs protein function and structu…
*32		Slow	Decreased function		1559981, 9173883, 19909761, 15564878	Moderate	NAT2*32 is assigned decreased function based on moderate evidence. NAT2*32 is characterized by the core SNVs c.203G>A (p.C68Y) and c.341T>C (p.I114T). An in vitro study showed that substituting a glycine in place of cysteine at position p.68 abolished NAT2 N-acetyltransferase activity toward sulfamethazine, procainamide, p-aminosalicylic acid, and 2-aminofluorene; the authors discuss the high pro…
*33		Slow	Decreased function		19164093, 19909761, 15564878	Moderate	NAT2*33 is assigned decreased function based on moderate evidence. NAT2*33 is characterized by the core SNVs c.341T>C (p.I114T, defining NAT2*5) and c.472A>C (p.I158L). Published in silico modeling predicts that c.472A>C (p.I158L) does not alter NAT2 protein function (19164093, 19909761). Similarly, nine out of nine variant effect predictors tested by CPIC staff predict that c.472A>C (p.I158L) is…
*34		Slow	Decreased function		28523442, 9154882, 15558239, 17011540, 28959610	Definitive	NAT2*34 is assigned decreased function based on definitive evidence. The NAT gene nomenclature committee has historically assigned acetylation activity to alleles as either “rapid” or “slow”, classifying the NAT2*34 allele as “slow” . Under the CPIC allele function terminology, slow acetylation alleles are categorized as “Decreased Function”. NAT2*34 is characterized by the core SNV c.590G>A (p.R…
*35		Slow	Decreased function		19909761	Moderate	NAT2*35 is assigned decreased function based on moderate evidence. NAT2*35 is characterized by the core SNVs c.152G>T (p.G51V), c.590G>A (p.R197Q, defining NAT2*6), and c.803G>A (p.R268K). c.803G>A (p.R268K) defines NAT2*4, formerly considered the reference allele, which has repeatedly shown increased function in vivo and in vitro. Published in silico modeling predicts that c.152G>T (p.G51V) alte…
*36		Slow	Decreased function			Moderate	NAT2*36 is assigned decreased function based on moderate evidence. NAT2*36 is characterized by the core SNVs c.403C>G (p.L135V), c.590G>A (p.R197Q), and c.803G>A (p.R268K). c.803G>A (p.R268K) defines NAT2*4, formerly considered the reference allele, which has repeatedly shown increased function in vivo and in vitro. There is no literature describing function for c.403C>G (p.L135V). Eight out of n…
*37		Slow	Decreased function		29273096	Moderate	NAT2*37 is assigned decreased function based on moderate evidence. NAT2*37 is characterized by the core SNVs c.590G>A (p.R197Q), c.638C>T (p.P213L) and c.803G>A. c.803G>A (p.R268K) defines NAT2*4, formerly considered the reference allele, which has repeatedly shown increased function in vivo and in vitro. There is no experimental evidence describing function for c.638C>T (p.P213L). Seven out of n…
*38		Slow	Decreased function		19909761	Moderate	NAT2*38 is assigned decreased function based on moderate evidence. NAT2*38 is characterized by the core SNVs c.590G>A (p.R197Q), c.766A>G (p.K256E) and c.803G>A (p.R268K). c.803G>A (p.R268K) defines NAT2*4, formerly considered the reference allele, which has repeatedly shown increased function in vivo and in vitro. Published in silico modeling predicts that c.766A>G (p.K256E) does not alter prote…
*39		Slow	Decreased function		24533708, 19909761	Moderate	NAT2*39 is assigned decreased function based on moderate evidence. NAT2*39 is characterized by the core SNVs c.590G>A (p.R197Q), c.803G>A (p.R268K), and c.838G>A (p.V280M). c.803G>A (p.R268K) defines NAT2*4, formerly considered the reference allele, which has repeatedly shown increased function in vivo and in vitro. Published in silico modeling predicts that c.838G>A (p.V280M) impairs protein fun…
*40		Slow	Decreased function		28959610, 17434923, 18680467, 11337936	Definitive	NAT2*40 is assigned decreased function based on definitive evidence. NAT2*40 is characterized by the core SNV c.857G>A (p.G286E, defining NAT2*7) which exhibits decreased N-acetylation activity toward sulfamethazine, decreased thermostability, and decreased protein expression in a mammalian cell lines compared to NAT2*4 (17434923). NAT2*40 also exhibits decreased protein levels when expressed in …
*41			Uncertain function		19909761	Inadequate	NAT2*41 is assigned uncertain function based on inadequate evidence. NAT2*41 is characterized by the core SNV c.578C>T (p.T193M). Published in silico modeling predicts that c.578C>T (p.T193M) impairs protein function based on exposure of hydrophobic residues that may facilitate protein aggregation or targeted degradation (19909761). Similarly, six out of nine variant effect predictors tested by C…
*42			Uncertain function		19909761	Inadequate	NAT2*42 is assigned uncertain function based on inadequate evidence. NAT2*42 is characterized by the core SNV c.622T>C (p.Y208H). Published in silico modeling predicts that c.622T>C (p.Y208H) does not alter NAT2 protein function (19909761). Four out of nine variant effect predictors tested by CPIC staff predict that c.622T>C (p.Y208H) impairs protein function. There are no in vitro or in vivo fun…
*43			Uncertain function		19909761, 24444407	Inadequate	NAT2*43 is assigned uncertain function based on inadequate evidence. NAT2*43 is characterized by the core SNV c.609G>T (p.E203D). Published in silico modeling predicts that c.609G>T (p.E203D) does not alter NAT2 protein function (19909761). Similarly, eight out of nine variant effect predictors tested by CPIC staff predict that c.609G>T (p.E203D) is neutral/tolerated for NAT2 protein function. Th…
*44			Uncertain function		19909761, 28959610, 24444407	Inadequate	NAT2*44 is assigned uncertain function based on inadequate evidence. NAT2*44 is characterized by the core SNV c.403C>G (p.L135V). There is no experimental evidence describing function for c.403C>G (p.L135V). Published in silico modeling predicts that c.403C>G (p.L135V) does not alter NAT2 protein function (19909761). Similarly, eight out of nine variant effect predictors tested by CPIC staff pred…
*45			Uncertain function		19909761, 24444407	Inadequate	NAT2*45 is assigned uncertain function based on inadequate evidence. NAT2*45 is characterized by the core SNV c.29T>C (p.I10T). Published in silico modeling predicts that c.29T>C (p.I10T) does not alter NAT2 protein function (19909761). However, five out of nine variant effect predictors tested by CPIC staff predict that c.29T>C (p.I10T) impairs NAT2 protein function. Additionally, a structure-ba…
*46		Slow	Decreased function		28523442, 28959610, 18680467, 10574910	Definitive	NAT2*46 is assigned decreased function based on definitive evidence. The NAT gene nomenclature committee has historically assigned acetylation activity to alleles as either “rapid” or “slow”, classifying the NAT2*46 allele as “slow” . Under the CPIC allele function terminology, slow acetylation alleles are categorized as “Decreased Function”. NAT2*46 is characterized by the core SNVc.191G>A (p.R6…
*47		Slow	Decreased function		18680467, 19909761, 24533708	Limited	NAT2*47 is assigned decreased function based on limited evidence. NAT2*47 is characterized by the core SNVs c.191G>A (p.R64Q), c.683C>T (p.P228L), and c.803G>A (p.R268K). c.803G>A (p.R268K) defines NAT2*4, formerly considered the reference allele, which has repeatedly shown increased function in vivo and in vitro. Published in silico modeling predicts that c.683C>T (p.P228L) impairs protein funct…
*48		Slow	Decreased function		17434923, 18680467, 17264801	Limited	NAT2*48 is assigned decreased function based on limited evidence. The NAT gene nomenclature committee has historically assigned acetylation activity to alleles as either “rapid” or “slow”, classifying the NAT2*48 allele as “slow” . Under the CPIC allele function terminology, slow acetylation alleles are categorized as “Decreased Function”. In vitro evidence demonstrates that NAT2*48 N-acetylation…
*49		Slow	Decreased function		19909761	Moderate	NAT2*49 is assigned decreased function based on moderate evidence. NAT2*49 is characterized by the core SNVs c.341T>C (p.I114T) and c.578C>T (p.T193M). Published in silico modeling predicts that c.578C>T (p.T193M) impairs protein function based on exposure of hydrophobic residues that may facilitate protein aggregation or targeted degradation (19909761). Similarly, six out of nine variant effect …
*50		Slow	Decreased function			Moderate	NAT2*50 is assigned decreased function based on moderate evidence. NAT2*50 is characterized by the core SNVs c.7A>G (p.I3V), c.590G>A (p.R197Q), and c.803G>A (p.R268K). c.803G>A (p.R268K) defines NAT2*4, formerly considered the reference allele, which has repeatedly shown increased function in vivo and in vitro. There is no literature supporting a function for c.7A>G (p.I3V). One out of nine vari…
*51			Uncertain function		26620671, 29273096	Inadequate	NAT2*51 is assigned uncertain function based on inadequate evidence. There is no experimental evidence describing function for c.121A>T (p.N41Y). Seven out of nine variant effect predictors tested by CPIC staff predict that c.121A>T impairs protein function which agrees with published computational predictions indicating reduced function for c.121A>T (29273096).
*52		Slow	Decreased function		29273096	Moderate	NAT2*52 is assigned decreased function based on moderate evidence. NAT2*52 is characterized by the core SNVs c.518A>G (p.K173R), c.590G>A (p.R197Q) and c.803G>A (p.R268K). c.803G>A (p.R268K) defines NAT2*4, formerly considered the reference allele, which has repeatedly shown increased function in vivo and in vitro. There is no experimental evidence describing function for c.518A>G (p.K173R). Nine…
*53		Slow	Decreased function			Moderate	NAT2*53 is assigned decreased function based on moderate evidence. NAT2*53 is characterized by the core SNVs c.248G>C (p.G83A), c.590G>A (p.R197Q) and c.803G>A (p.R268K). c.803G>A (p.R268K) defines NAT2*4, formerly considered the reference allele, which has repeatedly shown increased function in vivo and in vitro. There is no experimental evidence describing function for c.248G>C (p.G83A). Seven …
*54			Uncertain function		19909761	Inadequate	NAT2*54 is assigned uncertain function based on inadequate evidence. NAT2*54 is characterized by the core SNVs c.29T>C (p.I10T) and c.803G>A (p.R268K). c.803G>A (p.R268K) defines NAT2*4, formerly considered the reference allele, which has repeatedly shown increased function in vivo and in vitro. Published in silico modeling predicts that c.29T>C (p.I10T) does not alter NAT2 protein function (1990…
*55			Unknown function			No evidence	NAT2*55 is assigned unknown function based on a lack of evidence. NAT2*55 is characterized by the core SNVs c.51C>G (p.N17K) and c.803G>A (p.R268K). c.803G>A (p.R268K) defines NAT2*4, formerly considered the reference allele, which has repeatedly shown increased function in vivo and in vitro. There is no literature describing function for c.51C>G (p.N17K). Nine out of nine variant effect predicto…
*56		Slow	Decreased function			Moderate	NAT2*56 is assigned decreased function based on moderate evidence. NAT2*56 is characterized by the core SNVs c.58G>T (p.D20Y), c.590G>A (p.R197Q) and c.803G>A (p.R268K). c.803G>A (p.R268K) defines NAT2*4, formerly considered the reference allele, which has repeatedly shown increased function in vivo and in vitro. There is no literature describing function for c.58G>T (p.D20Y). Eight out of nine v…
*57			Unknown function			No evidence	NAT2*57 is assigned unknown function based on a lack of evidence. NAT2*57 is characterized by the core SNVs c.321C>A (p.H107Q) and c.803G>A (p.R268K). c.803G>A (p.R268K) defines NAT2*4, formerly considered the reference allele, which has repeatedly shown increased function in vivo and in vitro Eight out of nine variant effect predictors tested by CPIC staff predict that c.321C>A (p.H107Q) impairs…
*58		Slow	Decreased function		29273096	Moderate	NAT2*58 is assigned decreased function based on moderate evidence. NAT2*58 is characterized by the core SNVs c.346G>A (p.G116S), c.590G>A (p.R197Q) and c.803G>A (p.R268K). c.803G>A (p.R268K) defines NAT2*4, formerly considered the reference allele, which has repeatedly shown increased function in vivo and in vitro. There is no experimental evidence describing function for c.346G>A (p.G116S). Five…
*59		Slow	Decreased function		18680467	Moderate	NAT2*59 is assigned decreased function based on moderate evidence. NAT2*59 is characterized by the core SNVs c.475T>A (p.W159R), c.803G>A (p.R268K), and c.857G>A (p.G286E). c.803G>A (p.R268K) defines NAT2*4, formerly considered the reference allele, which has repeatedly shown increased function in vivo and in vitro. There is no literature describing function for c.475T>A (p.W159R). Eight out of n…
*60			Unknown function			No evidence	NAT2*60 is assigned unknown function based on a lack of evidence. NAT2*60 is characterized by the core SNVs c.491T>C (p.I164T) and c.803G>A (p.R268K). c.803G>A (p.R268K) defines NAT2*4, formerly considered the reference allele, which has repeatedly shown increased function in vivo and in vitro. There is no literature describing function for c.491T>C (p.I164T). Nine out of nine variant effect pred…
*61			Unknown function			No evidence	NAT2*61 is assigned unknown function based on a lack of evidence. NAT2*61 is characterized by the core SNVs c.506A>G (p.Y169C) and c.803G>A (p.R268K). c.803G>A (p.R268K) defines NAT2*4, formerly considered the reference allele, which has repeatedly shown increased function in vivo and in vitro. There is no literature describing function for c.506A>G (p.Y169C). Four out of nine variant effect pred…
*62		Slow	Decreased function			Moderate	NAT2*62 is assigned decreased function based on moderate evidence. NAT2*62 is characterized by the core SNVs c.536A>G (p.H179R), c.590G>A (p.R197Q) and c.803G>A (p.R268K). c.803G>A (p.R268K) defines NAT2*4, formerly considered the reference allele, which has repeatedly shown increased function in vivo and in vitro. There is no literature describing function for c.536A>G (p.H179R). Nine out of nin…
*63		Slow	Decreased function			Moderate	NAT2*63 is assigned decreased function based on moderate evidence. NAT2*63 is characterized by the core SNVs c.590G>A (p.R197Q), c.650T>A (p.F217Y) and c.803G>A (p.R268K). c.803G>A (p.R268K) defines NAT2*4, formerly considered the reference allele, which has repeatedly shown increased function in vivo and in vitro. There is no literature describing function for c.650T>A (p.F217Y). Seven out of ni…
*64		Slow	Decreased function			Moderate	NAT2*64 is assigned decreased function based on moderate evidence. NAT2*64 is characterized by the core SNVs c.590G>A (p.R197Q), c.796G>A (p.V266M) and c.803G>A (p.R268K). c.803G>A (p.R268K) defines NAT2*4, formerly considered the reference allele, which has repeatedly shown increased function in vivo and in vitro. There is no literature describing function for c.796G>A (p.V266M). Three out of ni…
*65			Unknown function			No evidence	NAT2*65 is assigned unknown function based on a lack of evidence. NAT2*65 is characterized by the core SNVs c.613A>T (p.M205L) and c.803G>A (p.R268K). c.803G>A (p.R268K) defines NAT2*4, formerly considered the reference allele, which has repeatedly shown increased function in vivo and in vitro. There is no literature describing function for c.613A>T (p.M205L). Nine out of nine variant effect pred…
*66		Slow	Decreased function			Moderate	NAT2*66 is assigned decreased function based on moderate evidence. NAT2*66 is characterized by the core SNVs c.590G>A (p.R197Q), c.682C>T (p.P228S) and c.803G>A (p.R268K). c.803G>A (p.R268K) defines NAT2*4, formerly considered the reference allele, which has repeatedly shown increased function in vivo and in vitro. There is no literature describing function for c.682C>T (p.P228S). One out of nine…
*67		Slow	Decreased function		29273096	Moderate	NAT2*67 is assigned decreased function based on moderate evidence. NAT2*67 is characterized by the core SNVs c.590G>A (p.R197Q), c.803G>A (p.R268K), and c.823T>A (p.L275M). c.803G>A (p.R268K) defines NAT2*4, formerly considered the reference allele, which has repeatedly shown increased function in vivo and in vitro. There is no experimental evidence describing function for c.823T>A (p.L275M). Fiv…
*68		Slow	Decreased function		18680467	Moderate	NAT2*68 is assigned decreased function based on moderate evidence. NAT2*68 is characterized by the core SNVs c.580C>G (p.L194V), c.803G>A (p.R268K), and c.857G>A (p.G286E). c.803G>A (p.R268K) defines NAT2*4, formerly considered the reference allele, which has repeatedly shown increased function in vivo and in vitro. There is no literature describing function for c.580C>G (p.L194V). Six out of nin…
*69		Slow	Decreased function		19164093, 29273096	Moderate	NAT2*69 is assigned decreased function based on moderate evidence. NAT2*69 is characterized by the core SNVs c.341T>C (p.I114T) and c.589C>T (p.R197X). c.589C>T results in the amino acid change p.R197X, introducing a premature stop codon leading to the expression of a truncated protein product that is predicted to be nonfunctional (19164093, 29273096). Four out of four variant effect predictors t…

## Sheet: Column Definitions
Column	Definition
Allele/cDNA/rsID (Required)	Allele nomenclature as described in the allele definition table
Activity Value (Optional)	Graded activity ranging from 0-1. The sum of activity values for maternal + paternal alleles gives a composite diplotype “activity score”. Most genes do not use activity value and activity score.
Allele Biochemical Functional Status (Optional)	The biological or biochemical activity or function of the allele as measured by, e.g. in vitro or in vivo assays, or other methods. This status may differ from the clinical function.
Allele Clinical Functional Status (Required)	Standard terminology [PMID: 27441996] for the clinically relevant function assignment for the allele used to distinguish clinically actionable alleles from non-actionable alleles (usually the normal function alleles). An allele is clinically actionable if, when present in the right gene dosage (e.g. homozygosity, in compound heterozygosity with another actionable variant, or combined with a norma…
Allele Clinical Function Substrate Specificity (Optional)	Description of the clinical function of an allele towards a specific substrate which may differ from the clinical function of the allele towards the majority of substrates.
References (Required)	Support for the allele clinical functional status.
Strength of Evidence (Required)	The strength of the evidence underlying the assignment of allele clinical functional status. Definitive: The causal role of this allele in this particular drug phenotype has been repeatedly demonstrated in independent clinical studies and has been upheld over time (in general, at least 3 years). No convincing, adequately powered evidence has emerged that contradicts the role of the allele in the …
Findings (Required)	Brief text summary of the findings from the literature that support or refute the evidence underlying each allele’s clinical function assignment
Comments (Optional)	Any additional notes about the allele.

## Sheet: Notes
Notes
The NAT gene nomenclature committee has curated, annotated, and assigned function to NAT2 star alleles since 1997. In March 2024, NAT2 nomenclature was transferred to PharmVar with some major changes. Most notably, the creation of NAT2*1 as the reference allele in accordance with the reference genome GRCh38. NAT2*4, the former reference allele, is defined by the presence of the SNV c.803G>A. Hist…
NAT Gene Nomenclature Committee Homepage	https://nat.mbg.duth.gr/Homepage.htm
Legacy NAT2 allele nomenclature and functional assignments	https://nat.mbg.duth.gr/Human_NAT2_alleles.htm
PharmVar NAT2 Read Me	https://a.storyblok.com/f/70677/x/047a3728ff/gene-info_nat2_v1-2.pdf.

## Sheet: Change log
Date	Note
