# Supplementary material for: Clinical Pharmacogenetics Implementation Consortium Guideline for NAT2 Genotype and Hydralazine Therapy
Source: Clin Pharmacol Ther. 2025 Sep 19;118(6):1430–6. doi: 10.1002/cpt.70071 (PMC12641075; doi:10.1002/cpt.70071)
Supplement: Supplementary file 2 — Data S2. [file CPT-118-1430-s002.zip › NAT2_consult.xlsx]

## Sheet: Consult
Gene: NAT2
NAT2 Phenotype	Activity Score	EHR Priority Result Notation	Consultation (Interpretation) Text Provided with Test Result
Rapid Metabolizer	n/a	Priority/High Risk	This result signifies that the patient has inherited two increased function alleles. Based on the genotype result this patient is predicted to be a rapid metabolizer of NAT2 substrates. This patient may be at risk for an adverse or poor response to medications that are metabolized by NAT2. To avoid an untoward drug response, dose adjustments or alternative therapeutic agents may be necessary for …
Intermediate Metabolizer	n/a	Priority/High Risk	This result signifies that the patient has inherited one increased function allele and one decreased function allele. Based on the genotype result this patient is predicted to be an intermediate metabolizer of NAT2 substrates. This patient may be at risk for an adverse or poor response to medications that are metabolized by NAT2. To avoid an untoward drug response, dose adjustments or alternative…
Poor Metabolizer	n/a	Priority/High Risk	This result signifies that the patient has inherited two decreased function alleles. Based on the genotype result this patient is predicted to be a poor metabolizer of NAT2 substrates. This patient may be at risk for an adverse or poor response to medications that are metabolized by NAT2. To avoid an untoward drug response, dose adjustments or alternative therapeutic agents may be necessary for m…
Indeterminate	n/a	none	This result signifies that the patient has inhertied an allele combination with uncertain and/or unknown function alleles. The expected phenotype for this patient cannot be determined currently based on the NAT2 diplotype result. Please consult a clinical pharmacist for more specific information about how NAT2 function influences drug dosing.

## Sheet: Notes
Notes
The phenotype is used to store an interpretation of the test result. This is a design decision that may differ among sites.
For this example, a priority result is defined as a genetic test result that results in a change in drug, drug dose, or drug monitoring.
The specific wording of the interpretive text may differ among sites.

## Sheet: Change log
Date	Note
2025-05-13	created
