# Supplementary material for: Clinical Pharmacogenetics Implementation Consortium Guideline for NAT2 Genotype and Hydralazine Therapy
Source: Clin Pharmacol Ther. 2025 Sep 19;118(6):1430–6. doi: 10.1002/cpt.70071 (PMC12641075; doi:10.1002/cpt.70071)
Supplement: Supplementary file 2 — Data S2. [file CPT-118-1430-s002.zip › NAT2_Diplotype_Phenotype_Table.xlsx]

## Sheet: Diplotypes
NAT2 Diplotype	Activity Score	Coded Diplotype/Phenotype Summary	EHR Priority Notation
*1/*1	n/a	NAT2 Rapid Metabolizer	Priority/High Risk
*1/*4	n/a	NAT2 Rapid Metabolizer	Priority/High Risk
*1/*5	n/a	NAT2 Intermediate Metabolizer	Priority/High Risk
*1/*6	n/a	NAT2 Intermediate Metabolizer	Priority/High Risk
*1/*7	n/a	NAT2 Intermediate Metabolizer	Priority/High Risk
*1/*10	n/a	NAT2 Indeterminate	none
*1/*14	n/a	NAT2 Intermediate Metabolizer	Priority/High Risk
*1/*15	n/a	NAT2 Intermediate Metabolizer	Priority/High Risk
*1/*16	n/a	NAT2 Intermediate Metabolizer	Priority/High Risk
*1/*19	n/a	NAT2 Intermediate Metabolizer	Priority/High Risk
*1/*21	n/a	NAT2 Indeterminate	none
*1/*27	n/a	NAT2 Indeterminate	none
*1/*29	n/a	NAT2 Intermediate Metabolizer	Priority/High Risk
*1/*30	n/a	NAT2 Intermediate Metabolizer	Priority/High Risk
*1/*31	n/a	NAT2 Intermediate Metabolizer	Priority/High Risk
*1/*32	n/a	NAT2 Intermediate Metabolizer	Priority/High Risk
*1/*33	n/a	NAT2 Intermediate Metabolizer	Priority/High Risk
*1/*34	n/a	NAT2 Intermediate Metabolizer	Priority/High Risk
*1/*35	n/a	NAT2 Intermediate Metabolizer	Priority/High Risk
*1/*36	n/a	NAT2 Intermediate Metabolizer	Priority/High Risk
*1/*37	n/a	NAT2 Intermediate Metabolizer	Priority/High Risk
*1/*38	n/a	NAT2 Intermediate Metabolizer	Priority/High Risk
*1/*39	n/a	NAT2 Intermediate Metabolizer	Priority/High Risk
*1/*40	n/a	NAT2 Intermediate Metabolizer	Priority/High Risk
*1/*41	n/a	NAT2 Indeterminate	none
*1/*42	n/a	NAT2 Indeterminate	none
*1/*43	n/a	NAT2 Indeterminate	none
*1/*44	n/a	NAT2 Indeterminate	none
*1/*45	n/a	NAT2 Indeterminate	none
*1/*46	n/a	NAT2 Intermediate Metabolizer	Priority/High Risk
*1/*47	n/a	NAT2 Intermediate Metabolizer	Priority/High Risk
*1/*48	n/a	NAT2 Intermediate Metabolizer	Priority/High Risk
*1/*49	n/a	NAT2 Intermediate Metabolizer	Priority/High Risk
*1/*50	n/a	NAT2 Intermediate Metabolizer	Priority/High Risk
*1/*51	n/a	NAT2 Indeterminate	none
*1/*52	n/a	NAT2 Intermediate Metabolizer	Priority/High Risk
*1/*53	n/a	NAT2 Intermediate Metabolizer	Priority/High Risk
*1/*54	n/a	NAT2 Indeterminate	none
*1/*55	n/a	NAT2 Indeterminate	none
*1/*56	n/a	NAT2 Intermediate Metabolizer	Priority/High Risk
*1/*57	n/a	NAT2 Indeterminate	none
*1/*58	n/a	NAT2 Intermediate Metabolizer	Priority/High Risk
*1/*59	n/a	NAT2 Intermediate Metabolizer	Priority/High Risk
*1/*60	n/a	NAT2 Indeterminate	none
*1/*61	n/a	NAT2 Indeterminate	none
*1/*62	n/a	NAT2 Intermediate Metabolizer	Priority/High Risk
*1/*63	n/a	NAT2 Intermediate Metabolizer	Priority/High Risk
*1/*64	n/a	NAT2 Intermediate Metabolizer	Priority/High Risk
*1/*65	n/a	NAT2 Indeterminate	none
*1/*66	n/a	NAT2 Intermediate Metabolizer	Priority/High Risk
*1/*67	n/a	NAT2 Intermediate Metabolizer	Priority/High Risk
*1/*68	n/a	NAT2 Intermediate Metabolizer	Priority/High Risk
*1/*69	n/a	NAT2 Intermediate Metabolizer	Priority/High Risk
*4/*4	n/a	NAT2 Rapid Metabolizer	Priority/High Risk
*4/*5	n/a	NAT2 Intermediate Metabolizer	Priority/High Risk
*4/*6	n/a	NAT2 Intermediate Metabolizer	Priority/High Risk
*4/*7	n/a	NAT2 Intermediate Metabolizer	Priority/High Risk
*4/*10	n/a	NAT2 Indeterminate	none
*4/*14	n/a	NAT2 Intermediate Metabolizer	Priority/High Risk
*4/*15	n/a	NAT2 Intermediate Metabolizer	Priority/High Risk
*4/*16	n/a	NAT2 Intermediate Metabolizer	Priority/High Risk
*4/*19	n/a	NAT2 Intermediate Metabolizer	Priority/High Risk
*4/*21	n/a	NAT2 Indeterminate	none
*4/*27	n/a	NAT2 Indeterminate	none
*4/*29	n/a	NAT2 Intermediate Metabolizer	Priority/High Risk
*4/*30	n/a	NAT2 Intermediate Metabolizer	Priority/High Risk
*4/*31	n/a	NAT2 Intermediate Metabolizer	Priority/High Risk
*4/*32	n/a	NAT2 Intermediate Metabolizer	Priority/High Risk
*4/*33	n/a	NAT2 Intermediate Metabolizer	Priority/High Risk
*4/*34	n/a	NAT2 Intermediate Metabolizer	Priority/High Risk
*4/*35	n/a	NAT2 Intermediate Metabolizer	Priority/High Risk
*4/*36	n/a	NAT2 Intermediate Metabolizer	Priority/High Risk
*4/*37	n/a	NAT2 Intermediate Metabolizer	Priority/High Risk
*4/*38	n/a	NAT2 Intermediate Metabolizer	Priority/High Risk
*4/*39	n/a	NAT2 Intermediate Metabolizer	Priority/High Risk
*4/*40	n/a	NAT2 Intermediate Metabolizer	Priority/High Risk
*4/*41	n/a	NAT2 Indeterminate	none
*4/*42	n/a	NAT2 Indeterminate	none
*4/*43	n/a	NAT2 Indeterminate	none
*4/*44	n/a	NAT2 Indeterminate	none
*4/*45	n/a	NAT2 Indeterminate	none
*4/*46	n/a	NAT2 Intermediate Metabolizer	Priority/High Risk
*4/*47	n/a	NAT2 Intermediate Metabolizer	Priority/High Risk
*4/*48	n/a	NAT2 Intermediate Metabolizer	Priority/High Risk
*4/*49	n/a	NAT2 Intermediate Metabolizer	Priority/High Risk
*4/*50	n/a	NAT2 Intermediate Metabolizer	Priority/High Risk
*4/*51	n/a	NAT2 Indeterminate	none
*4/*52	n/a	NAT2 Intermediate Metabolizer	Priority/High Risk
*4/*53	n/a	NAT2 Intermediate Metabolizer	Priority/High Risk
*4/*54	n/a	NAT2 Indeterminate	none
*4/*55	n/a	NAT2 Indeterminate	none
*4/*56	n/a	NAT2 Intermediate Metabolizer	Priority/High Risk
*4/*57	n/a	NAT2 Indeterminate	none
*4/*58	n/a	NAT2 Intermediate Metabolizer	Priority/High Risk
*4/*59	n/a	NAT2 Intermediate Metabolizer	Priority/High Risk
*4/*60	n/a	NAT2 Indeterminate	none
*4/*61	n/a	NAT2 Indeterminate	none
*4/*62	n/a	NAT2 Intermediate Metabolizer	Priority/High Risk
*4/*63	n/a	NAT2 Intermediate Metabolizer	Priority/High Risk
*4/*64	n/a	NAT2 Intermediate Metabolizer	Priority/High Risk
*4/*65	n/a	NAT2 Indeterminate	none
*4/*66	n/a	NAT2 Intermediate Metabolizer	Priority/High Risk
*4/*67	n/a	NAT2 Intermediate Metabolizer	Priority/High Risk
*4/*68	n/a	NAT2 Intermediate Metabolizer	Priority/High Risk
*4/*69	n/a	NAT2 Intermediate Metabolizer	Priority/High Risk
*5/*5	n/a	NAT2 Poor Metabolizer	Priority/High Risk
*5/*6	n/a	NAT2 Poor Metabolizer	Priority/High Risk
*5/*7	n/a	NAT2 Poor Metabolizer	Priority/High Risk
*5/*10	n/a	NAT2 Indeterminate	none
*5/*14	n/a	NAT2 Poor Metabolizer	Priority/High Risk
*5/*15	n/a	NAT2 Poor Metabolizer	Priority/High Risk
*5/*16	n/a	NAT2 Poor Metabolizer	Priority/High Risk
*5/*19	n/a	NAT2 Poor Metabolizer	Priority/High Risk
*5/*21	n/a	NAT2 Indeterminate	none
*5/*27	n/a	NAT2 Indeterminate	none
*5/*29	n/a	NAT2 Poor Metabolizer	Priority/High Risk
*5/*30	n/a	NAT2 Poor Metabolizer	Priority/High Risk
*5/*31	n/a	NAT2 Poor Metabolizer	Priority/High Risk
*5/*32	n/a	NAT2 Poor Metabolizer	Priority/High Risk
*5/*33	n/a	NAT2 Poor Metabolizer	Priority/High Risk
*5/*34	n/a	NAT2 Poor Metabolizer	Priority/High Risk
*5/*35	n/a	NAT2 Poor Metabolizer	Priority/High Risk
*5/*36	n/a	NAT2 Poor Metabolizer	Priority/High Risk
*5/*37	n/a	NAT2 Poor Metabolizer	Priority/High Risk
*5/*38	n/a	NAT2 Poor Metabolizer	Priority/High Risk
*5/*39	n/a	NAT2 Poor Metabolizer	Priority/High Risk
*5/*40	n/a	NAT2 Poor Metabolizer	Priority/High Risk
*5/*41	n/a	NAT2 Indeterminate	none
*5/*42	n/a	NAT2 Indeterminate	none
*5/*43	n/a	NAT2 Indeterminate	none
*5/*44	n/a	NAT2 Indeterminate	none
*5/*45	n/a	NAT2 Indeterminate	none
*5/*46	n/a	NAT2 Poor Metabolizer	Priority/High Risk
*5/*47	n/a	NAT2 Poor Metabolizer	Priority/High Risk
*5/*48	n/a	NAT2 Poor Metabolizer	Priority/High Risk
*5/*49	n/a	NAT2 Poor Metabolizer	Priority/High Risk
*5/*50	n/a	NAT2 Poor Metabolizer	Priority/High Risk
*5/*51	n/a	NAT2 Indeterminate	none
*5/*52	n/a	NAT2 Poor Metabolizer	Priority/High Risk
*5/*53	n/a	NAT2 Poor Metabolizer	Priority/High Risk
*5/*54	n/a	NAT2 Indeterminate	none
*5/*55	n/a	NAT2 Indeterminate	none
*5/*56	n/a	NAT2 Poor Metabolizer	Priority/High Risk
*5/*57	n/a	NAT2 Indeterminate	none
*5/*58	n/a	NAT2 Poor Metabolizer	Priority/High Risk
*5/*59	n/a	NAT2 Poor Metabolizer	Priority/High Risk
*5/*60	n/a	NAT2 Indeterminate	none
*5/*61	n/a	NAT2 Indeterminate	none
*5/*62	n/a	NAT2 Poor Metabolizer	Priority/High Risk
*5/*63	n/a	NAT2 Poor Metabolizer	Priority/High Risk
*5/*64	n/a	NAT2 Poor Metabolizer	Priority/High Risk
*5/*65	n/a	NAT2 Indeterminate	none
*5/*66	n/a	NAT2 Poor Metabolizer	Priority/High Risk
*5/*67	n/a	NAT2 Poor Metabolizer	Priority/High Risk
*5/*68	n/a	NAT2 Poor Metabolizer	Priority/High Risk
*5/*69	n/a	NAT2 Poor Metabolizer	Priority/High Risk
*6/*6	n/a	NAT2 Poor Metabolizer	Priority/High Risk
*6/*7	n/a	NAT2 Poor Metabolizer	Priority/High Risk
*6/*10	n/a	NAT2 Indeterminate	none
*6/*14	n/a	NAT2 Poor Metabolizer	Priority/High Risk
*6/*15	n/a	NAT2 Poor Metabolizer	Priority/High Risk
*6/*16	n/a	NAT2 Poor Metabolizer	Priority/High Risk
*6/*19	n/a	NAT2 Poor Metabolizer	Priority/High Risk
*6/*21	n/a	NAT2 Indeterminate	none
*6/*27	n/a	NAT2 Indeterminate	none
*6/*29	n/a	NAT2 Poor Metabolizer	Priority/High Risk
*6/*30	n/a	NAT2 Poor Metabolizer	Priority/High Risk
*6/*31	n/a	NAT2 Poor Metabolizer	Priority/High Risk
*6/*32	n/a	NAT2 Poor Metabolizer	Priority/High Risk
*6/*33	n/a	NAT2 Poor Metabolizer	Priority/High Risk
*6/*34	n/a	NAT2 Poor Metabolizer	Priority/High Risk
*6/*35	n/a	NAT2 Poor Metabolizer	Priority/High Risk
*6/*36	n/a	NAT2 Poor Metabolizer	Priority/High Risk
*6/*37	n/a	NAT2 Poor Metabolizer	Priority/High Risk
*6/*38	n/a	NAT2 Poor Metabolizer	Priority/High Risk
*6/*39	n/a	NAT2 Poor Metabolizer	Priority/High Risk
*6/*40	n/a	NAT2 Poor Metabolizer	Priority/High Risk
*6/*41	n/a	NAT2 Indeterminate	none
*6/*42	n/a	NAT2 Indeterminate	none
*6/*43	n/a	NAT2 Indeterminate	none
*6/*44	n/a	NAT2 Indeterminate	none
*6/*45	n/a	NAT2 Indeterminate	none
*6/*46	n/a	NAT2 Poor Metabolizer	Priority/High Risk
*6/*47	n/a	NAT2 Poor Metabolizer	Priority/High Risk
*6/*48	n/a	NAT2 Poor Metabolizer	Priority/High Risk
*6/*49	n/a	NAT2 Poor Metabolizer	Priority/High Risk
*6/*50	n/a	NAT2 Poor Metabolizer	Priority/High Risk
*6/*51	n/a	NAT2 Indeterminate	none
*6/*52	n/a	NAT2 Poor Metabolizer	Priority/High Risk
*6/*53	n/a	NAT2 Poor Metabolizer	Priority/High Risk
*6/*54	n/a	NAT2 Indeterminate	none
*6/*55	n/a	NAT2 Indeterminate	none
*6/*56	n/a	NAT2 Poor Metabolizer	Priority/High Risk
*6/*57	n/a	NAT2 Indeterminate	none
*6/*58	n/a	NAT2 Poor Metabolizer	Priority/High Risk
*6/*59	n/a	NAT2 Poor Metabolizer	Priority/High Risk
*6/*60	n/a	NAT2 Indeterminate	none
*6/*61	n/a	NAT2 Indeterminate	none
*6/*62	n/a	NAT2 Poor Metabolizer	Priority/High Risk
*6/*63	n/a	NAT2 Poor Metabolizer	Priority/High Risk
*6/*64	n/a	NAT2 Poor Metabolizer	Priority/High Risk
*6/*65	n/a	NAT2 Indeterminate	none
*6/*66	n/a	NAT2 Poor Metabolizer	Priority/High Risk
*6/*67	n/a	NAT2 Poor Metabolizer	Priority/High Risk
*6/*68	n/a	NAT2 Poor Metabolizer	Priority/High Risk
*6/*69	n/a	NAT2 Poor Metabolizer	Priority/High Risk
*7/*7	n/a	NAT2 Poor Metabolizer	Priority/High Risk
*7/*10	n/a	NAT2 Indeterminate	none
*7/*14	n/a	NAT2 Poor Metabolizer	Priority/High Risk
*7/*15	n/a	NAT2 Poor Metabolizer	Priority/High Risk
*7/*16	n/a	NAT2 Poor Metabolizer	Priority/High Risk
*7/*19	n/a	NAT2 Poor Metabolizer	Priority/High Risk
*7/*21	n/a	NAT2 Indeterminate	none
*7/*27	n/a	NAT2 Indeterminate	none
*7/*29	n/a	NAT2 Poor Metabolizer	Priority/High Risk
*7/*30	n/a	NAT2 Poor Metabolizer	Priority/High Risk
*7/*31	n/a	NAT2 Poor Metabolizer	Priority/High Risk
*7/*32	n/a	NAT2 Poor Metabolizer	Priority/High Risk
*7/*33	n/a	NAT2 Poor Metabolizer	Priority/High Risk
*7/*34	n/a	NAT2 Poor Metabolizer	Priority/High Risk
*7/*35	n/a	NAT2 Poor Metabolizer	Priority/High Risk
*7/*36	n/a	NAT2 Poor Metabolizer	Priority/High Risk
*7/*37	n/a	NAT2 Poor Metabolizer	Priority/High Risk
*7/*38	n/a	NAT2 Poor Metabolizer	Priority/High Risk
*7/*39	n/a	NAT2 Poor Metabolizer	Priority/High Risk
*7/*40	n/a	NAT2 Poor Metabolizer	Priority/High Risk
*7/*41	n/a	NAT2 Indeterminate	none
*7/*42	n/a	NAT2 Indeterminate	none
*7/*43	n/a	NAT2 Indeterminate	none
*7/*44	n/a	NAT2 Indeterminate	none
*7/*45	n/a	NAT2 Indeterminate	none
*7/*46	n/a	NAT2 Poor Metabolizer	Priority/High Risk
*7/*47	n/a	NAT2 Poor Metabolizer	Priority/High Risk
*7/*48	n/a	NAT2 Poor Metabolizer	Priority/High Risk
*7/*49	n/a	NAT2 Poor Metabolizer	Priority/High Risk
*7/*50	n/a	NAT2 Poor Metabolizer	Priority/High Risk
*7/*51	n/a	NAT2 Indeterminate	none
*7/*52	n/a	NAT2 Poor Metabolizer	Priority/High Risk
*7/*53	n/a	NAT2 Poor Metabolizer	Priority/High Risk
*7/*54	n/a	NAT2 Indeterminate	none
*7/*55	n/a	NAT2 Indeterminate	none
*7/*56	n/a	NAT2 Poor Metabolizer	Priority/High Risk
*7/*57	n/a	NAT2 Indeterminate	none
*7/*58	n/a	NAT2 Poor Metabolizer	Priority/High Risk
*7/*59	n/a	NAT2 Poor Metabolizer	Priority/High Risk
*7/*60	n/a	NAT2 Indeterminate	none
*7/*61	n/a	NAT2 Indeterminate	none
*7/*62	n/a	NAT2 Poor Metabolizer	Priority/High Risk
*7/*63	n/a	NAT2 Poor Metabolizer	Priority/High Risk
*7/*64	n/a	NAT2 Poor Metabolizer	Priority/High Risk
*7/*65	n/a	NAT2 Indeterminate	none
*7/*66	n/a	NAT2 Poor Metabolizer	Priority/High Risk
*7/*67	n/a	NAT2 Poor Metabolizer	Priority/High Risk
*7/*68	n/a	NAT2 Poor Metabolizer	Priority/High Risk
*7/*69	n/a	NAT2 Poor Metabolizer	Priority/High Risk
*10/*10	n/a	NAT2 Indeterminate	none
*10/*14	n/a	NAT2 Indeterminate	none
*10/*15	n/a	NAT2 Indeterminate	none
*10/*16	n/a	NAT2 Indeterminate	none
*10/*19	n/a	NAT2 Indeterminate	none
*10/*21	n/a	NAT2 Indeterminate	none
*10/*27	n/a	NAT2 Indeterminate	none
*10/*29	n/a	NAT2 Indeterminate	none
*10/*30	n/a	NAT2 Indeterminate	none
*10/*31	n/a	NAT2 Indeterminate	none
*10/*32	n/a	NAT2 Indeterminate	none
*10/*33	n/a	NAT2 Indeterminate	none
*10/*34	n/a	NAT2 Indeterminate	none
*10/*35	n/a	NAT2 Indeterminate	none
*10/*36	n/a	NAT2 Indeterminate	none
*10/*37	n/a	NAT2 Indeterminate	none
*10/*38	n/a	NAT2 Indeterminate	none
*10/*39	n/a	NAT2 Indeterminate	none
*10/*40	n/a	NAT2 Indeterminate	none
*10/*41	n/a	NAT2 Indeterminate	none
*10/*42	n/a	NAT2 Indeterminate	none
*10/*43	n/a	NAT2 Indeterminate	none
*10/*44	n/a	NAT2 Indeterminate	none
*10/*45	n/a	NAT2 Indeterminate	none
*10/*46	n/a	NAT2 Indeterminate	none
*10/*47	n/a	NAT2 Indeterminate	none
*10/*48	n/a	NAT2 Indeterminate	none
*10/*49	n/a	NAT2 Indeterminate	none
*10/*50	n/a	NAT2 Indeterminate	none
*10/*51	n/a	NAT2 Indeterminate	none
*10/*52	n/a	NAT2 Indeterminate	none
*10/*53	n/a	NAT2 Indeterminate	none
*10/*54	n/a	NAT2 Indeterminate	none
*10/*55	n/a	NAT2 Indeterminate	none
*10/*56	n/a	NAT2 Indeterminate	none
*10/*57	n/a	NAT2 Indeterminate	none
*10/*58	n/a	NAT2 Indeterminate	none
*10/*59	n/a	NAT2 Indeterminate	none
*10/*60	n/a	NAT2 Indeterminate	none
*10/*61	n/a	NAT2 Indeterminate	none
*10/*62	n/a	NAT2 Indeterminate	none
*10/*63	n/a	NAT2 Indeterminate	none
*10/*64	n/a	NAT2 Indeterminate	none
*10/*65	n/a	NAT2 Indeterminate	none
*10/*66	n/a	NAT2 Indeterminate	none
*10/*67	n/a	NAT2 Indeterminate	none
*10/*68	n/a	NAT2 Indeterminate	none
*10/*69	n/a	NAT2 Indeterminate	none
*14/*14	n/a	NAT2 Poor Metabolizer	Priority/High Risk
*14/*15	n/a	NAT2 Poor Metabolizer	Priority/High Risk
*14/*16	n/a	NAT2 Poor Metabolizer	Priority/High Risk
*14/*19	n/a	NAT2 Poor Metabolizer	Priority/High Risk
*14/*21	n/a	NAT2 Indeterminate	none
*14/*27	n/a	NAT2 Indeterminate	none
*14/*29	n/a	NAT2 Poor Metabolizer	Priority/High Risk
*14/*30	n/a	NAT2 Poor Metabolizer	Priority/High Risk
*14/*31	n/a	NAT2 Poor Metabolizer	Priority/High Risk
*14/*32	n/a	NAT2 Poor Metabolizer	Priority/High Risk
*14/*33	n/a	NAT2 Poor Metabolizer	Priority/High Risk
*14/*34	n/a	NAT2 Poor Metabolizer	Priority/High Risk
*14/*35	n/a	NAT2 Poor Metabolizer	Priority/High Risk
*14/*36	n/a	NAT2 Poor Metabolizer	Priority/High Risk
*14/*37	n/a	NAT2 Poor Metabolizer	Priority/High Risk
*14/*38	n/a	NAT2 Poor Metabolizer	Priority/High Risk
*14/*39	n/a	NAT2 Poor Metabolizer	Priority/High Risk
*14/*40	n/a	NAT2 Poor Metabolizer	Priority/High Risk
*14/*41	n/a	NAT2 Indeterminate	none
*14/*42	n/a	NAT2 Indeterminate	none
*14/*43	n/a	NAT2 Indeterminate	none
*14/*44	n/a	NAT2 Indeterminate	none
*14/*45	n/a	NAT2 Indeterminate	none
*14/*46	n/a	NAT2 Poor Metabolizer	Priority/High Risk
*14/*47	n/a	NAT2 Poor Metabolizer	Priority/High Risk
*14/*48	n/a	NAT2 Poor Metabolizer	Priority/High Risk
*14/*49	n/a	NAT2 Poor Metabolizer	Priority/High Risk
*14/*50	n/a	NAT2 Poor Metabolizer	Priority/High Risk
*14/*51	n/a	NAT2 Indeterminate	none
*14/*52	n/a	NAT2 Poor Metabolizer	Priority/High Risk
*14/*53	n/a	NAT2 Poor Metabolizer	Priority/High Risk
*14/*54	n/a	NAT2 Indeterminate	none
*14/*55	n/a	NAT2 Indeterminate	none
*14/*56	n/a	NAT2 Poor Metabolizer	Priority/High Risk
*14/*57	n/a	NAT2 Indeterminate	none
*14/*58	n/a	NAT2 Poor Metabolizer	Priority/High Risk
*14/*59	n/a	NAT2 Poor Metabolizer	Priority/High Risk
*14/*60	n/a	NAT2 Indeterminate	none
*14/*61	n/a	NAT2 Indeterminate	none
*14/*62	n/a	NAT2 Poor Metabolizer	Priority/High Risk
*14/*63	n/a	NAT2 Poor Metabolizer	Priority/High Risk
*14/*64	n/a	NAT2 Poor Metabolizer	Priority/High Risk
*14/*65	n/a	NAT2 Indeterminate	none
*14/*66	n/a	NAT2 Poor Metabolizer	Priority/High Risk
*14/*67	n/a	NAT2 Poor Metabolizer	Priority/High Risk
*14/*68	n/a	NAT2 Poor Metabolizer	Priority/High Risk
*14/*69	n/a	NAT2 Poor Metabolizer	Priority/High Risk
*15/*15	n/a	NAT2 Poor Metabolizer	Priority/High Risk
*15/*16	n/a	NAT2 Poor Metabolizer	Priority/High Risk
*15/*19	n/a	NAT2 Poor Metabolizer	Priority/High Risk
*15/*21	n/a	NAT2 Indeterminate	none
*15/*27	n/a	NAT2 Indeterminate	none
*15/*29	n/a	NAT2 Poor Metabolizer	Priority/High Risk
*15/*30	n/a	NAT2 Poor Metabolizer	Priority/High Risk
*15/*31	n/a	NAT2 Poor Metabolizer	Priority/High Risk
*15/*32	n/a	NAT2 Poor Metabolizer	Priority/High Risk
*15/*33	n/a	NAT2 Poor Metabolizer	Priority/High Risk
*15/*34	n/a	NAT2 Poor Metabolizer	Priority/High Risk
*15/*35	n/a	NAT2 Poor Metabolizer	Priority/High Risk
*15/*36	n/a	NAT2 Poor Metabolizer	Priority/High Risk
*15/*37	n/a	NAT2 Poor Metabolizer	Priority/High Risk
*15/*38	n/a	NAT2 Poor Metabolizer	Priority/High Risk
*15/*39	n/a	NAT2 Poor Metabolizer	Priority/High Risk
*15/*40	n/a	NAT2 Poor Metabolizer	Priority/High Risk
*15/*41	n/a	NAT2 Indeterminate	none
*15/*42	n/a	NAT2 Indeterminate	none
*15/*43	n/a	NAT2 Indeterminate	none
*15/*44	n/a	NAT2 Indeterminate	none
*15/*45	n/a	NAT2 Indeterminate	none
*15/*46	n/a	NAT2 Poor Metabolizer	Priority/High Risk
*15/*47	n/a	NAT2 Poor Metabolizer	Priority/High Risk
*15/*48	n/a	NAT2 Poor Metabolizer	Priority/High Risk
*15/*49	n/a	NAT2 Poor Metabolizer	Priority/High Risk
*15/*50	n/a	NAT2 Poor Metabolizer	Priority/High Risk
*15/*51	n/a	NAT2 Indeterminate	none
*15/*52	n/a	NAT2 Poor Metabolizer	Priority/High Risk
*15/*53	n/a	NAT2 Poor Metabolizer	Priority/High Risk
*15/*54	n/a	NAT2 Indeterminate	none
*15/*55	n/a	NAT2 Indeterminate	none
*15/*56	n/a	NAT2 Poor Metabolizer	Priority/High Risk
*15/*57	n/a	NAT2 Indeterminate	none
*15/*58	n/a	NAT2 Poor Metabolizer	Priority/High Risk
*15/*59	n/a	NAT2 Poor Metabolizer	Priority/High Risk
*15/*60	n/a	NAT2 Indeterminate	none
*15/*61	n/a	NAT2 Indeterminate	none
*15/*62	n/a	NAT2 Poor Metabolizer	Priority/High Risk
*15/*63	n/a	NAT2 Poor Metabolizer	Priority/High Risk
*15/*64	n/a	NAT2 Poor Metabolizer	Priority/High Risk
*15/*65	n/a	NAT2 Indeterminate	none
*15/*66	n/a	NAT2 Poor Metabolizer	Priority/High Risk
*15/*67	n/a	NAT2 Poor Metabolizer	Priority/High Risk
*15/*68	n/a	NAT2 Poor Metabolizer	Priority/High Risk
*15/*69	n/a	NAT2 Poor Metabolizer	Priority/High Risk
*16/*16	n/a	NAT2 Poor Metabolizer	Priority/High Risk
*16/*19	n/a	NAT2 Poor Metabolizer	Priority/High Risk
*16/*21	n/a	NAT2 Indeterminate	none
*16/*27	n/a	NAT2 Indeterminate	none
*16/*29	n/a	NAT2 Poor Metabolizer	Priority/High Risk
*16/*30	n/a	NAT2 Poor Metabolizer	Priority/High Risk
*16/*31	n/a	NAT2 Poor Metabolizer	Priority/High Risk
*16/*32	n/a	NAT2 Poor Metabolizer	Priority/High Risk
*16/*33	n/a	NAT2 Poor Metabolizer	Priority/High Risk
*16/*34	n/a	NAT2 Poor Metabolizer	Priority/High Risk
*16/*35	n/a	NAT2 Poor Metabolizer	Priority/High Risk
*16/*36	n/a	NAT2 Poor Metabolizer	Priority/High Risk
*16/*37	n/a	NAT2 Poor Metabolizer	Priority/High Risk
*16/*38	n/a	NAT2 Poor Metabolizer	Priority/High Risk
*16/*39	n/a	NAT2 Poor Metabolizer	Priority/High Risk
*16/*40	n/a	NAT2 Poor Metabolizer	Priority/High Risk
*16/*41	n/a	NAT2 Indeterminate	none
*16/*42	n/a	NAT2 Indeterminate	none
*16/*43	n/a	NAT2 Indeterminate	none
*16/*44	n/a	NAT2 Indeterminate	none
*16/*45	n/a	NAT2 Indeterminate	none
*16/*46	n/a	NAT2 Poor Metabolizer	Priority/High Risk
*16/*47	n/a	NAT2 Poor Metabolizer	Priority/High Risk
*16/*48	n/a	NAT2 Poor Metabolizer	Priority/High Risk
*16/*49	n/a	NAT2 Poor Metabolizer	Priority/High Risk
*16/*50	n/a	NAT2 Poor Metabolizer	Priority/High Risk
*16/*51	n/a	NAT2 Indeterminate	none
*16/*52	n/a	NAT2 Poor Metabolizer	Priority/High Risk
*16/*53	n/a	NAT2 Poor Metabolizer	Priority/High Risk
*16/*54	n/a	NAT2 Indeterminate	none
*16/*55	n/a	NAT2 Indeterminate	none
*16/*56	n/a	NAT2 Poor Metabolizer	Priority/High Risk
*16/*57	n/a	NAT2 Indeterminate	none
*16/*58	n/a	NAT2 Poor Metabolizer	Priority/High Risk
*16/*59	n/a	NAT2 Poor Metabolizer	Priority/High Risk
*16/*60	n/a	NAT2 Indeterminate	none
*16/*61	n/a	NAT2 Indeterminate	none
*16/*62	n/a	NAT2 Poor Metabolizer	Priority/High Risk
*16/*63	n/a	NAT2 Poor Metabolizer	Priority/High Risk
*16/*64	n/a	NAT2 Poor Metabolizer	Priority/High Risk
*16/*65	n/a	NAT2 Indeterminate	none
*16/*66	n/a	NAT2 Poor Metabolizer	Priority/High Risk
*16/*67	n/a	NAT2 Poor Metabolizer	Priority/High Risk
*16/*68	n/a	NAT2 Poor Metabolizer	Priority/High Risk
*16/*69	n/a	NAT2 Poor Metabolizer	Priority/High Risk
*19/*19	n/a	NAT2 Poor Metabolizer	Priority/High Risk
*19/*21	n/a	NAT2 Indeterminate	none
*19/*27	n/a	NAT2 Indeterminate	none
*19/*29	n/a	NAT2 Poor Metabolizer	Priority/High Risk
*19/*30	n/a	NAT2 Poor Metabolizer	Priority/High Risk
*19/*31	n/a	NAT2 Poor Metabolizer	Priority/High Risk
*19/*32	n/a	NAT2 Poor Metabolizer	Priority/High Risk
*19/*33	n/a	NAT2 Poor Metabolizer	Priority/High Risk
*19/*34	n/a	NAT2 Poor Metabolizer	Priority/High Risk
*19/*35	n/a	NAT2 Poor Metabolizer	Priority/High Risk
*19/*36	n/a	NAT2 Poor Metabolizer	Priority/High Risk
*19/*37	n/a	NAT2 Poor Metabolizer	Priority/High Risk
*19/*38	n/a	NAT2 Poor Metabolizer	Priority/High Risk
*19/*39	n/a	NAT2 Poor Metabolizer	Priority/High Risk
*19/*40	n/a	NAT2 Poor Metabolizer	Priority/High Risk
*19/*41	n/a	NAT2 Indeterminate	none
*19/*42	n/a	NAT2 Indeterminate	none
*19/*43	n/a	NAT2 Indeterminate	none
*19/*44	n/a	NAT2 Indeterminate	none
*19/*45	n/a	NAT2 Indeterminate	none
*19/*46	n/a	NAT2 Poor Metabolizer	Priority/High Risk
*19/*47	n/a	NAT2 Poor Metabolizer	Priority/High Risk
*19/*48	n/a	NAT2 Poor Metabolizer	Priority/High Risk
*19/*49	n/a	NAT2 Poor Metabolizer	Priority/High Risk
*19/*50	n/a	NAT2 Poor Metabolizer	Priority/High Risk
*19/*51	n/a	NAT2 Indeterminate	none
*19/*52	n/a	NAT2 Poor Metabolizer	Priority/High Risk
*19/*53	n/a	NAT2 Poor Metabolizer	Priority/High Risk
*19/*54	n/a	NAT2 Indeterminate	none
*19/*55	n/a	NAT2 Indeterminate	none
*19/*56	n/a	NAT2 Poor Metabolizer	Priority/High Risk
*19/*57	n/a	NAT2 Indeterminate	none
*19/*58	n/a	NAT2 Poor Metabolizer	Priority/High Risk
*19/*59	n/a	NAT2 Poor Metabolizer	Priority/High Risk
*19/*60	n/a	NAT2 Indeterminate	none
*19/*61	n/a	NAT2 Indeterminate	none
*19/*62	n/a	NAT2 Poor Metabolizer	Priority/High Risk
*19/*63	n/a	NAT2 Poor Metabolizer	Priority/High Risk
*19/*64	n/a	NAT2 Poor Metabolizer	Priority/High Risk
*19/*65	n/a	NAT2 Indeterminate	none
*19/*66	n/a	NAT2 Poor Metabolizer	Priority/High Risk
*19/*67	n/a	NAT2 Poor Metabolizer	Priority/High Risk
*19/*68	n/a	NAT2 Poor Metabolizer	Priority/High Risk
*19/*69	n/a	NAT2 Poor Metabolizer	Priority/High Risk
*21/*21	n/a	NAT2 Indeterminate	none
*21/*27	n/a	NAT2 Indeterminate	none
*21/*29	n/a	NAT2 Indeterminate	none
*21/*30	n/a	NAT2 Indeterminate	none
*21/*31	n/a	NAT2 Indeterminate	none
*21/*32	n/a	NAT2 Indeterminate	none
*21/*33	n/a	NAT2 Indeterminate	none
*21/*34	n/a	NAT2 Indeterminate	none
*21/*35	n/a	NAT2 Indeterminate	none
*21/*36	n/a	NAT2 Indeterminate	none
*21/*37	n/a	NAT2 Indeterminate	none
*21/*38	n/a	NAT2 Indeterminate	none
*21/*39	n/a	NAT2 Indeterminate	none
*21/*40	n/a	NAT2 Indeterminate	none
*21/*41	n/a	NAT2 Indeterminate	none
*21/*42	n/a	NAT2 Indeterminate	none
*21/*43	n/a	NAT2 Indeterminate	none
*21/*44	n/a	NAT2 Indeterminate	none
*21/*45	n/a	NAT2 Indeterminate	none
*21/*46	n/a	NAT2 Indeterminate	none
*21/*47	n/a	NAT2 Indeterminate	none
*21/*48	n/a	NAT2 Indeterminate	none
*21/*49	n/a	NAT2 Indeterminate	none
*21/*50	n/a	NAT2 Indeterminate	none
*21/*51	n/a	NAT2 Indeterminate	none
*21/*52	n/a	NAT2 Indeterminate	none
*21/*53	n/a	NAT2 Indeterminate	none
*21/*54	n/a	NAT2 Indeterminate	none
*21/*55	n/a	NAT2 Indeterminate	none
*21/*56	n/a	NAT2 Indeterminate	none
*21/*57	n/a	NAT2 Indeterminate	none
*21/*58	n/a	NAT2 Indeterminate	none
*21/*59	n/a	NAT2 Indeterminate	none
*21/*60	n/a	NAT2 Indeterminate	none
*21/*61	n/a	NAT2 Indeterminate	none
*21/*62	n/a	NAT2 Indeterminate	none
*21/*63	n/a	NAT2 Indeterminate	none
*21/*64	n/a	NAT2 Indeterminate	none
*21/*65	n/a	NAT2 Indeterminate	none
*21/*66	n/a	NAT2 Indeterminate	none
*21/*67	n/a	NAT2 Indeterminate	none
*21/*68	n/a	NAT2 Indeterminate	none
*21/*69	n/a	NAT2 Indeterminate	none
*27/*27	n/a	NAT2 Indeterminate	none
*27/*29	n/a	NAT2 Indeterminate	none
*27/*30	n/a	NAT2 Indeterminate	none
*27/*31	n/a	NAT2 Indeterminate	none
*27/*32	n/a	NAT2 Indeterminate	none
*27/*33	n/a	NAT2 Indeterminate	none
*27/*34	n/a	NAT2 Indeterminate	none
*27/*35	n/a	NAT2 Indeterminate	none
*27/*36	n/a	NAT2 Indeterminate	none
*27/*37	n/a	NAT2 Indeterminate	none
*27/*38	n/a	NAT2 Indeterminate	none
*27/*39	n/a	NAT2 Indeterminate	none
*27/*40	n/a	NAT2 Indeterminate	none
*27/*41	n/a	NAT2 Indeterminate	none
*27/*42	n/a	NAT2 Indeterminate	none
*27/*43	n/a	NAT2 Indeterminate	none
*27/*44	n/a	NAT2 Indeterminate	none
*27/*45	n/a	NAT2 Indeterminate	none
*27/*46	n/a	NAT2 Indeterminate	none
*27/*47	n/a	NAT2 Indeterminate	none
*27/*48	n/a	NAT2 Indeterminate	none
*27/*49	n/a	NAT2 Indeterminate	none
*27/*50	n/a	NAT2 Indeterminate	none
*27/*51	n/a	NAT2 Indeterminate	none
*27/*52	n/a	NAT2 Indeterminate	none
*27/*53	n/a	NAT2 Indeterminate	none
*27/*54	n/a	NAT2 Indeterminate	none
*27/*55	n/a	NAT2 Indeterminate	none
*27/*56	n/a	NAT2 Indeterminate	none
*27/*57	n/a	NAT2 Indeterminate	none
*27/*58	n/a	NAT2 Indeterminate	none
*27/*59	n/a	NAT2 Indeterminate	none
*27/*60	n/a	NAT2 Indeterminate	none
*27/*61	n/a	NAT2 Indeterminate	none
*27/*62	n/a	NAT2 Indeterminate	none
*27/*63	n/a	NAT2 Indeterminate	none
*27/*64	n/a	NAT2 Indeterminate	none
*27/*65	n/a	NAT2 Indeterminate	none
*27/*66	n/a	NAT2 Indeterminate	none
*27/*67	n/a	NAT2 Indeterminate	none
*27/*68	n/a	NAT2 Indeterminate	none
*27/*69	n/a	NAT2 Indeterminate	none
*29/*29	n/a	NAT2 Poor Metabolizer	Priority/High Risk
*29/*30	n/a	NAT2 Poor Metabolizer	Priority/High Risk
*29/*31	n/a	NAT2 Poor Metabolizer	Priority/High Risk
*29/*32	n/a	NAT2 Poor Metabolizer	Priority/High Risk
*29/*33	n/a	NAT2 Poor Metabolizer	Priority/High Risk
*29/*34	n/a	NAT2 Poor Metabolizer	Priority/High Risk
*29/*35	n/a	NAT2 Poor Metabolizer	Priority/High Risk
*29/*36	n/a	NAT2 Poor Metabolizer	Priority/High Risk
*29/*37	n/a	NAT2 Poor Metabolizer	Priority/High Risk
*29/*38	n/a	NAT2 Poor Metabolizer	Priority/High Risk
*29/*39	n/a	NAT2 Poor Metabolizer	Priority/High Risk
*29/*40	n/a	NAT2 Poor Metabolizer	Priority/High Risk
*29/*41	n/a	NAT2 Indeterminate	none
*29/*42	n/a	NAT2 Indeterminate	none
*29/*43	n/a	NAT2 Indeterminate	none
*29/*44	n/a	NAT2 Indeterminate	none
*29/*45	n/a	NAT2 Indeterminate	none
*29/*46	n/a	NAT2 Poor Metabolizer	Priority/High Risk
*29/*47	n/a	NAT2 Poor Metabolizer	Priority/High Risk
*29/*48	n/a	NAT2 Poor Metabolizer	Priority/High Risk
*29/*49	n/a	NAT2 Poor Metabolizer	Priority/High Risk
*29/*50	n/a	NAT2 Poor Metabolizer	Priority/High Risk
*29/*51	n/a	NAT2 Indeterminate	none
*29/*52	n/a	NAT2 Poor Metabolizer	Priority/High Risk
*29/*53	n/a	NAT2 Poor Metabolizer	Priority/High Risk
*29/*54	n/a	NAT2 Indeterminate	none
*29/*55	n/a	NAT2 Indeterminate	none
*29/*56	n/a	NAT2 Poor Metabolizer	Priority/High Risk
*29/*57	n/a	NAT2 Indeterminate	none
*29/*58	n/a	NAT2 Poor Metabolizer	Priority/High Risk
*29/*59	n/a	NAT2 Poor Metabolizer	Priority/High Risk
*29/*60	n/a	NAT2 Indeterminate	none
*29/*61	n/a	NAT2 Indeterminate	none
*29/*62	n/a	NAT2 Poor Metabolizer	Priority/High Risk
*29/*63	n/a	NAT2 Poor Metabolizer	Priority/High Risk
*29/*64	n/a	NAT2 Poor Metabolizer	Priority/High Risk
*29/*65	n/a	NAT2 Indeterminate	none
*29/*66	n/a	NAT2 Poor Metabolizer	Priority/High Risk
*29/*67	n/a	NAT2 Poor Metabolizer	Priority/High Risk
*29/*68	n/a	NAT2 Poor Metabolizer	Priority/High Risk
*29/*69	n/a	NAT2 Poor Metabolizer	Priority/High Risk
*30/*30	n/a	NAT2 Poor Metabolizer	Priority/High Risk
*30/*31	n/a	NAT2 Poor Metabolizer	Priority/High Risk
*30/*32	n/a	NAT2 Poor Metabolizer	Priority/High Risk
*30/*33	n/a	NAT2 Poor Metabolizer	Priority/High Risk
*30/*34	n/a	NAT2 Poor Metabolizer	Priority/High Risk
*30/*35	n/a	NAT2 Poor Metabolizer	Priority/High Risk
*30/*36	n/a	NAT2 Poor Metabolizer	Priority/High Risk
*30/*37	n/a	NAT2 Poor Metabolizer	Priority/High Risk
*30/*38	n/a	NAT2 Poor Metabolizer	Priority/High Risk
*30/*39	n/a	NAT2 Poor Metabolizer	Priority/High Risk
*30/*40	n/a	NAT2 Poor Metabolizer	Priority/High Risk
*30/*41	n/a	NAT2 Indeterminate	none
*30/*42	n/a	NAT2 Indeterminate	none
*30/*43	n/a	NAT2 Indeterminate	none
*30/*44	n/a	NAT2 Indeterminate	none
*30/*45	n/a	NAT2 Indeterminate	none
*30/*46	n/a	NAT2 Poor Metabolizer	Priority/High Risk
*30/*47	n/a	NAT2 Poor Metabolizer	Priority/High Risk
*30/*48	n/a	NAT2 Poor Metabolizer	Priority/High Risk
*30/*49	n/a	NAT2 Poor Metabolizer	Priority/High Risk
*30/*50	n/a	NAT2 Poor Metabolizer	Priority/High Risk
*30/*51	n/a	NAT2 Indeterminate	none
*30/*52	n/a	NAT2 Poor Metabolizer	Priority/High Risk
*30/*53	n/a	NAT2 Poor Metabolizer	Priority/High Risk
*30/*54	n/a	NAT2 Indeterminate	none
*30/*55	n/a	NAT2 Indeterminate	none
*30/*56	n/a	NAT2 Poor Metabolizer	Priority/High Risk
*30/*57	n/a	NAT2 Indeterminate	none
*30/*58	n/a	NAT2 Poor Metabolizer	Priority/High Risk
*30/*59	n/a	NAT2 Poor Metabolizer	Priority/High Risk
*30/*60	n/a	NAT2 Indeterminate	none
*30/*61	n/a	NAT2 Indeterminate	none
*30/*62	n/a	NAT2 Poor Metabolizer	Priority/High Risk
*30/*63	n/a	NAT2 Poor Metabolizer	Priority/High Risk
*30/*64	n/a	NAT2 Poor Metabolizer	Priority/High Risk
*30/*65	n/a	NAT2 Indeterminate	none
*30/*66	n/a	NAT2 Poor Metabolizer	Priority/High Risk
*30/*67	n/a	NAT2 Poor Metabolizer	Priority/High Risk
*30/*68	n/a	NAT2 Poor Metabolizer	Priority/High Risk
*30/*69	n/a	NAT2 Poor Metabolizer	Priority/High Risk
*31/*31	n/a	NAT2 Poor Metabolizer	Priority/High Risk
*31/*32	n/a	NAT2 Poor Metabolizer	Priority/High Risk
*31/*33	n/a	NAT2 Poor Metabolizer	Priority/High Risk
*31/*34	n/a	NAT2 Poor Metabolizer	Priority/High Risk
*31/*35	n/a	NAT2 Poor Metabolizer	Priority/High Risk
*31/*36	n/a	NAT2 Poor Metabolizer	Priority/High Risk
*31/*37	n/a	NAT2 Poor Metabolizer	Priority/High Risk
*31/*38	n/a	NAT2 Poor Metabolizer	Priority/High Risk
*31/*39	n/a	NAT2 Poor Metabolizer	Priority/High Risk
*31/*40	n/a	NAT2 Poor Metabolizer	Priority/High Risk
*31/*41	n/a	NAT2 Indeterminate	none
*31/*42	n/a	NAT2 Indeterminate	none
*31/*43	n/a	NAT2 Indeterminate	none
*31/*44	n/a	NAT2 Indeterminate	none
*31/*45	n/a	NAT2 Indeterminate	none
*31/*46	n/a	NAT2 Poor Metabolizer	Priority/High Risk
*31/*47	n/a	NAT2 Poor Metabolizer	Priority/High Risk
*31/*48	n/a	NAT2 Poor Metabolizer	Priority/High Risk
*31/*49	n/a	NAT2 Poor Metabolizer	Priority/High Risk
*31/*50	n/a	NAT2 Poor Metabolizer	Priority/High Risk
*31/*51	n/a	NAT2 Indeterminate	none
*31/*52	n/a	NAT2 Poor Metabolizer	Priority/High Risk
*31/*53	n/a	NAT2 Poor Metabolizer	Priority/High Risk
*31/*54	n/a	NAT2 Indeterminate	none
*31/*55	n/a	NAT2 Indeterminate	none
*31/*56	n/a	NAT2 Poor Metabolizer	Priority/High Risk
*31/*57	n/a	NAT2 Indeterminate	none
*31/*58	n/a	NAT2 Poor Metabolizer	Priority/High Risk
*31/*59	n/a	NAT2 Poor Metabolizer	Priority/High Risk
*31/*60	n/a	NAT2 Indeterminate	none
*31/*61	n/a	NAT2 Indeterminate	none
*31/*62	n/a	NAT2 Poor Metabolizer	Priority/High Risk
*31/*63	n/a	NAT2 Poor Metabolizer	Priority/High Risk
*31/*64	n/a	NAT2 Poor Metabolizer	Priority/High Risk
*31/*65	n/a	NAT2 Indeterminate	none
*31/*66	n/a	NAT2 Poor Metabolizer	Priority/High Risk
*31/*67	n/a	NAT2 Poor Metabolizer	Priority/High Risk
*31/*68	n/a	NAT2 Poor Metabolizer	Priority/High Risk
*31/*69	n/a	NAT2 Poor Metabolizer	Priority/High Risk
*32/*32	n/a	NAT2 Poor Metabolizer	Priority/High Risk
*32/*33	n/a	NAT2 Poor Metabolizer	Priority/High Risk
*32/*34	n/a	NAT2 Poor Metabolizer	Priority/High Risk
*32/*35	n/a	NAT2 Poor Metabolizer	Priority/High Risk
*32/*36	n/a	NAT2 Poor Metabolizer	Priority/High Risk
*32/*37	n/a	NAT2 Poor Metabolizer	Priority/High Risk
*32/*38	n/a	NAT2 Poor Metabolizer	Priority/High Risk
*32/*39	n/a	NAT2 Poor Metabolizer	Priority/High Risk
*32/*40	n/a	NAT2 Poor Metabolizer	Priority/High Risk
*32/*41	n/a	NAT2 Indeterminate	none
*32/*42	n/a	NAT2 Indeterminate	none
*32/*43	n/a	NAT2 Indeterminate	none
*32/*44	n/a	NAT2 Indeterminate	none
*32/*45	n/a	NAT2 Indeterminate	none
*32/*46	n/a	NAT2 Poor Metabolizer	Priority/High Risk
*32/*47	n/a	NAT2 Poor Metabolizer	Priority/High Risk
*32/*48	n/a	NAT2 Poor Metabolizer	Priority/High Risk
*32/*49	n/a	NAT2 Poor Metabolizer	Priority/High Risk
*32/*50	n/a	NAT2 Poor Metabolizer	Priority/High Risk
*32/*51	n/a	NAT2 Indeterminate	none
*32/*52	n/a	NAT2 Poor Metabolizer	Priority/High Risk
*32/*53	n/a	NAT2 Poor Metabolizer	Priority/High Risk
*32/*54	n/a	NAT2 Indeterminate	none
*32/*55	n/a	NAT2 Indeterminate	none
*32/*56	n/a	NAT2 Poor Metabolizer	Priority/High Risk
*32/*57	n/a	NAT2 Indeterminate	none
*32/*58	n/a	NAT2 Poor Metabolizer	Priority/High Risk
*32/*59	n/a	NAT2 Poor Metabolizer	Priority/High Risk
*32/*60	n/a	NAT2 Indeterminate	none
*32/*61	n/a	NAT2 Indeterminate	none
*32/*62	n/a	NAT2 Poor Metabolizer	Priority/High Risk
*32/*63	n/a	NAT2 Poor Metabolizer	Priority/High Risk
*32/*64	n/a	NAT2 Poor Metabolizer	Priority/High Risk
*32/*65	n/a	NAT2 Indeterminate	none
*32/*66	n/a	NAT2 Poor Metabolizer	Priority/High Risk
*32/*67	n/a	NAT2 Poor Metabolizer	Priority/High Risk
*32/*68	n/a	NAT2 Poor Metabolizer	Priority/High Risk
*32/*69	n/a	NAT2 Poor Metabolizer	Priority/High Risk
*33/*33	n/a	NAT2 Poor Metabolizer	Priority/High Risk
*33/*34	n/a	NAT2 Poor Metabolizer	Priority/High Risk
*33/*35	n/a	NAT2 Poor Metabolizer	Priority/High Risk
*33/*36	n/a	NAT2 Poor Metabolizer	Priority/High Risk
*33/*37	n/a	NAT2 Poor Metabolizer	Priority/High Risk
*33/*38	n/a	NAT2 Poor Metabolizer	Priority/High Risk
*33/*39	n/a	NAT2 Poor Metabolizer	Priority/High Risk
*33/*40	n/a	NAT2 Poor Metabolizer	Priority/High Risk
*33/*41	n/a	NAT2 Indeterminate	none
*33/*42	n/a	NAT2 Indeterminate	none
*33/*43	n/a	NAT2 Indeterminate	none
*33/*44	n/a	NAT2 Indeterminate	none
*33/*45	n/a	NAT2 Indeterminate	none
*33/*46	n/a	NAT2 Poor Metabolizer	Priority/High Risk
*33/*47	n/a	NAT2 Poor Metabolizer	Priority/High Risk
*33/*48	n/a	NAT2 Poor Metabolizer	Priority/High Risk
*33/*49	n/a	NAT2 Poor Metabolizer	Priority/High Risk
*33/*50	n/a	NAT2 Poor Metabolizer	Priority/High Risk
*33/*51	n/a	NAT2 Indeterminate	none
*33/*52	n/a	NAT2 Poor Metabolizer	Priority/High Risk
*33/*53	n/a	NAT2 Poor Metabolizer	Priority/High Risk
*33/*54	n/a	NAT2 Indeterminate	none
*33/*55	n/a	NAT2 Indeterminate	none
*33/*56	n/a	NAT2 Poor Metabolizer	Priority/High Risk
*33/*57	n/a	NAT2 Indeterminate	none
*33/*58	n/a	NAT2 Poor Metabolizer	Priority/High Risk
*33/*59	n/a	NAT2 Poor Metabolizer	Priority/High Risk
*33/*60	n/a	NAT2 Indeterminate	none
*33/*61	n/a	NAT2 Indeterminate	none
*33/*62	n/a	NAT2 Poor Metabolizer	Priority/High Risk
*33/*63	n/a	NAT2 Poor Metabolizer	Priority/High Risk
*33/*64	n/a	NAT2 Poor Metabolizer	Priority/High Risk
*33/*65	n/a	NAT2 Indeterminate	none
*33/*66	n/a	NAT2 Poor Metabolizer	Priority/High Risk
*33/*67	n/a	NAT2 Poor Metabolizer	Priority/High Risk
*33/*68	n/a	NAT2 Poor Metabolizer	Priority/High Risk
*33/*69	n/a	NAT2 Poor Metabolizer	Priority/High Risk
*34/*34	n/a	NAT2 Poor Metabolizer	Priority/High Risk
*34/*35	n/a	NAT2 Poor Metabolizer	Priority/High Risk
*34/*36	n/a	NAT2 Poor Metabolizer	Priority/High Risk
*34/*37	n/a	NAT2 Poor Metabolizer	Priority/High Risk
*34/*38	n/a	NAT2 Poor Metabolizer	Priority/High Risk
*34/*39	n/a	NAT2 Poor Metabolizer	Priority/High Risk
*34/*40	n/a	NAT2 Poor Metabolizer	Priority/High Risk
*34/*41	n/a	NAT2 Indeterminate	none
*34/*42	n/a	NAT2 Indeterminate	none
*34/*43	n/a	NAT2 Indeterminate	none
*34/*44	n/a	NAT2 Indeterminate	none
*34/*45	n/a	NAT2 Indeterminate	none
*34/*46	n/a	NAT2 Poor Metabolizer	Priority/High Risk
*34/*47	n/a	NAT2 Poor Metabolizer	Priority/High Risk
*34/*48	n/a	NAT2 Poor Metabolizer	Priority/High Risk
*34/*49	n/a	NAT2 Poor Metabolizer	Priority/High Risk
*34/*50	n/a	NAT2 Poor Metabolizer	Priority/High Risk
*34/*51	n/a	NAT2 Indeterminate	none
*34/*52	n/a	NAT2 Poor Metabolizer	Priority/High Risk
*34/*53	n/a	NAT2 Poor Metabolizer	Priority/High Risk
*34/*54	n/a	NAT2 Indeterminate	none
*34/*55	n/a	NAT2 Indeterminate	none
*34/*56	n/a	NAT2 Poor Metabolizer	Priority/High Risk
*34/*57	n/a	NAT2 Indeterminate	none
*34/*58	n/a	NAT2 Poor Metabolizer	Priority/High Risk
*34/*59	n/a	NAT2 Poor Metabolizer	Priority/High Risk
*34/*60	n/a	NAT2 Indeterminate	none
*34/*61	n/a	NAT2 Indeterminate	none
*34/*62	n/a	NAT2 Poor Metabolizer	Priority/High Risk
*34/*63	n/a	NAT2 Poor Metabolizer	Priority/High Risk
*34/*64	n/a	NAT2 Poor Metabolizer	Priority/High Risk
*34/*65	n/a	NAT2 Indeterminate	none
*34/*66	n/a	NAT2 Poor Metabolizer	Priority/High Risk
*34/*67	n/a	NAT2 Poor Metabolizer	Priority/High Risk
*34/*68	n/a	NAT2 Poor Metabolizer	Priority/High Risk
*34/*69	n/a	NAT2 Poor Metabolizer	Priority/High Risk
*35/*35	n/a	NAT2 Poor Metabolizer	Priority/High Risk
*35/*36	n/a	NAT2 Poor Metabolizer	Priority/High Risk
*35/*37	n/a	NAT2 Poor Metabolizer	Priority/High Risk
*35/*38	n/a	NAT2 Poor Metabolizer	Priority/High Risk
*35/*39	n/a	NAT2 Poor Metabolizer	Priority/High Risk
*35/*40	n/a	NAT2 Poor Metabolizer	Priority/High Risk
*35/*41	n/a	NAT2 Indeterminate	none
*35/*42	n/a	NAT2 Indeterminate	none
*35/*43	n/a	NAT2 Indeterminate	none
*35/*44	n/a	NAT2 Indeterminate	none
*35/*45	n/a	NAT2 Indeterminate	none
*35/*46	n/a	NAT2 Poor Metabolizer	Priority/High Risk
*35/*47	n/a	NAT2 Poor Metabolizer	Priority/High Risk
*35/*48	n/a	NAT2 Poor Metabolizer	Priority/High Risk
*35/*49	n/a	NAT2 Poor Metabolizer	Priority/High Risk
*35/*50	n/a	NAT2 Poor Metabolizer	Priority/High Risk
*35/*51	n/a	NAT2 Indeterminate	none
*35/*52	n/a	NAT2 Poor Metabolizer	Priority/High Risk
*35/*53	n/a	NAT2 Poor Metabolizer	Priority/High Risk
*35/*54	n/a	NAT2 Indeterminate	none
*35/*55	n/a	NAT2 Indeterminate	none
*35/*56	n/a	NAT2 Poor Metabolizer	Priority/High Risk
*35/*57	n/a	NAT2 Indeterminate	none
*35/*58	n/a	NAT2 Poor Metabolizer	Priority/High Risk
*35/*59	n/a	NAT2 Poor Metabolizer	Priority/High Risk
*35/*60	n/a	NAT2 Indeterminate	none
*35/*61	n/a	NAT2 Indeterminate	none
*35/*62	n/a	NAT2 Poor Metabolizer	Priority/High Risk
*35/*63	n/a	NAT2 Poor Metabolizer	Priority/High Risk
*35/*64	n/a	NAT2 Poor Metabolizer	Priority/High Risk
*35/*65	n/a	NAT2 Indeterminate	none
*35/*66	n/a	NAT2 Poor Metabolizer	Priority/High Risk
*35/*67	n/a	NAT2 Poor Metabolizer	Priority/High Risk
*35/*68	n/a	NAT2 Poor Metabolizer	Priority/High Risk
*35/*69	n/a	NAT2 Poor Metabolizer	Priority/High Risk
*36/*36	n/a	NAT2 Poor Metabolizer	Priority/High Risk
*36/*37	n/a	NAT2 Poor Metabolizer	Priority/High Risk
*36/*38	n/a	NAT2 Poor Metabolizer	Priority/High Risk
*36/*39	n/a	NAT2 Poor Metabolizer	Priority/High Risk
*36/*40	n/a	NAT2 Poor Metabolizer	Priority/High Risk
*36/*41	n/a	NAT2 Indeterminate	none
*36/*42	n/a	NAT2 Indeterminate	none
*36/*43	n/a	NAT2 Indeterminate	none
*36/*44	n/a	NAT2 Indeterminate	none
*36/*45	n/a	NAT2 Indeterminate	none
*36/*46	n/a	NAT2 Poor Metabolizer	Priority/High Risk
*36/*47	n/a	NAT2 Poor Metabolizer	Priority/High Risk
*36/*48	n/a	NAT2 Poor Metabolizer	Priority/High Risk
*36/*49	n/a	NAT2 Poor Metabolizer	Priority/High Risk
*36/*50	n/a	NAT2 Poor Metabolizer	Priority/High Risk
*36/*51	n/a	NAT2 Indeterminate	none
*36/*52	n/a	NAT2 Poor Metabolizer	Priority/High Risk
*36/*53	n/a	NAT2 Poor Metabolizer	Priority/High Risk
*36/*54	n/a	NAT2 Indeterminate	none
*36/*55	n/a	NAT2 Indeterminate	none
*36/*56	n/a	NAT2 Poor Metabolizer	Priority/High Risk
*36/*57	n/a	NAT2 Indeterminate	none
*36/*58	n/a	NAT2 Poor Metabolizer	Priority/High Risk
*36/*59	n/a	NAT2 Poor Metabolizer	Priority/High Risk
*36/*60	n/a	NAT2 Indeterminate	none
*36/*61	n/a	NAT2 Indeterminate	none
*36/*62	n/a	NAT2 Poor Metabolizer	Priority/High Risk
*36/*63	n/a	NAT2 Poor Metabolizer	Priority/High Risk
*36/*64	n/a	NAT2 Poor Metabolizer	Priority/High Risk
*36/*65	n/a	NAT2 Indeterminate	none
*36/*66	n/a	NAT2 Poor Metabolizer	Priority/High Risk
*36/*67	n/a	NAT2 Poor Metabolizer	Priority/High Risk
*36/*68	n/a	NAT2 Poor Metabolizer	Priority/High Risk
*36/*69	n/a	NAT2 Poor Metabolizer	Priority/High Risk
*37/*37	n/a	NAT2 Poor Metabolizer	Priority/High Risk
*37/*38	n/a	NAT2 Poor Metabolizer	Priority/High Risk
*37/*39	n/a	NAT2 Poor Metabolizer	Priority/High Risk
*37/*40	n/a	NAT2 Poor Metabolizer	Priority/High Risk
*37/*41	n/a	NAT2 Indeterminate	none
*37/*42	n/a	NAT2 Indeterminate	none
*37/*43	n/a	NAT2 Indeterminate	none
*37/*44	n/a	NAT2 Indeterminate	none
*37/*45	n/a	NAT2 Indeterminate	none
*37/*46	n/a	NAT2 Poor Metabolizer	Priority/High Risk
*37/*47	n/a	NAT2 Poor Metabolizer	Priority/High Risk
*37/*48	n/a	NAT2 Poor Metabolizer	Priority/High Risk
*37/*49	n/a	NAT2 Poor Metabolizer	Priority/High Risk
*37/*50	n/a	NAT2 Poor Metabolizer	Priority/High Risk
*37/*51	n/a	NAT2 Indeterminate	none
*37/*52	n/a	NAT2 Poor Metabolizer	Priority/High Risk
*37/*53	n/a	NAT2 Poor Metabolizer	Priority/High Risk
*37/*54	n/a	NAT2 Indeterminate	none
*37/*55	n/a	NAT2 Indeterminate	none
*37/*56	n/a	NAT2 Poor Metabolizer	Priority/High Risk
*37/*57	n/a	NAT2 Indeterminate	none
*37/*58	n/a	NAT2 Poor Metabolizer	Priority/High Risk
*37/*59	n/a	NAT2 Poor Metabolizer	Priority/High Risk
*37/*60	n/a	NAT2 Indeterminate	none
*37/*61	n/a	NAT2 Indeterminate	none
*37/*62	n/a	NAT2 Poor Metabolizer	Priority/High Risk
*37/*63	n/a	NAT2 Poor Metabolizer	Priority/High Risk
*37/*64	n/a	NAT2 Poor Metabolizer	Priority/High Risk
*37/*65	n/a	NAT2 Indeterminate	none
*37/*66	n/a	NAT2 Poor Metabolizer	Priority/High Risk
*37/*67	n/a	NAT2 Poor Metabolizer	Priority/High Risk
*37/*68	n/a	NAT2 Poor Metabolizer	Priority/High Risk
*37/*69	n/a	NAT2 Poor Metabolizer	Priority/High Risk
*38/*38	n/a	NAT2 Poor Metabolizer	Priority/High Risk
*38/*39	n/a	NAT2 Poor Metabolizer	Priority/High Risk
*38/*40	n/a	NAT2 Poor Metabolizer	Priority/High Risk
*38/*41	n/a	NAT2 Indeterminate	none
*38/*42	n/a	NAT2 Indeterminate	none
*38/*43	n/a	NAT2 Indeterminate	none
*38/*44	n/a	NAT2 Indeterminate	none
*38/*45	n/a	NAT2 Indeterminate	none
*38/*46	n/a	NAT2 Poor Metabolizer	Priority/High Risk
*38/*47	n/a	NAT2 Poor Metabolizer	Priority/High Risk
*38/*48	n/a	NAT2 Poor Metabolizer	Priority/High Risk
*38/*49	n/a	NAT2 Poor Metabolizer	Priority/High Risk
*38/*50	n/a	NAT2 Poor Metabolizer	Priority/High Risk
*38/*51	n/a	NAT2 Indeterminate	none
*38/*52	n/a	NAT2 Poor Metabolizer	Priority/High Risk
*38/*53	n/a	NAT2 Poor Metabolizer	Priority/High Risk
*38/*54	n/a	NAT2 Indeterminate	none
*38/*55	n/a	NAT2 Indeterminate	none
*38/*56	n/a	NAT2 Poor Metabolizer	Priority/High Risk
*38/*57	n/a	NAT2 Indeterminate	none
*38/*58	n/a	NAT2 Poor Metabolizer	Priority/High Risk
*38/*59	n/a	NAT2 Poor Metabolizer	Priority/High Risk
*38/*60	n/a	NAT2 Indeterminate	none
*38/*61	n/a	NAT2 Indeterminate	none
*38/*62	n/a	NAT2 Poor Metabolizer	Priority/High Risk
*38/*63	n/a	NAT2 Poor Metabolizer	Priority/High Risk
*38/*64	n/a	NAT2 Poor Metabolizer	Priority/High Risk
*38/*65	n/a	NAT2 Indeterminate	none
*38/*66	n/a	NAT2 Poor Metabolizer	Priority/High Risk
*38/*67	n/a	NAT2 Poor Metabolizer	Priority/High Risk
*38/*68	n/a	NAT2 Poor Metabolizer	Priority/High Risk
*38/*69	n/a	NAT2 Poor Metabolizer	Priority/High Risk
*39/*39	n/a	NAT2 Poor Metabolizer	Priority/High Risk
*39/*40	n/a	NAT2 Poor Metabolizer	Priority/High Risk
*39/*41	n/a	NAT2 Indeterminate	none
*39/*42	n/a	NAT2 Indeterminate	none
*39/*43	n/a	NAT2 Indeterminate	none
*39/*44	n/a	NAT2 Indeterminate	none
*39/*45	n/a	NAT2 Indeterminate	none
*39/*46	n/a	NAT2 Poor Metabolizer	Priority/High Risk
*39/*47	n/a	NAT2 Poor Metabolizer	Priority/High Risk
*39/*48	n/a	NAT2 Poor Metabolizer	Priority/High Risk
*39/*49	n/a	NAT2 Poor Metabolizer	Priority/High Risk
*39/*50	n/a	NAT2 Poor Metabolizer	Priority/High Risk
*39/*51	n/a	NAT2 Indeterminate	none
*39/*52	n/a	NAT2 Poor Metabolizer	Priority/High Risk
*39/*53	n/a	NAT2 Poor Metabolizer	Priority/High Risk
*39/*54	n/a	NAT2 Indeterminate	none
*39/*55	n/a	NAT2 Indeterminate	none
*39/*56	n/a	NAT2 Poor Metabolizer	Priority/High Risk
*39/*57	n/a	NAT2 Indeterminate	none
*39/*58	n/a	NAT2 Poor Metabolizer	Priority/High Risk
*39/*59	n/a	NAT2 Poor Metabolizer	Priority/High Risk
*39/*60	n/a	NAT2 Indeterminate	none
*39/*61	n/a	NAT2 Indeterminate	none
*39/*62	n/a	NAT2 Poor Metabolizer	Priority/High Risk
*39/*63	n/a	NAT2 Poor Metabolizer	Priority/High Risk
*39/*64	n/a	NAT2 Poor Metabolizer	Priority/High Risk
*39/*65	n/a	NAT2 Indeterminate	none
*39/*66	n/a	NAT2 Poor Metabolizer	Priority/High Risk
*39/*67	n/a	NAT2 Poor Metabolizer	Priority/High Risk
*39/*68	n/a	NAT2 Poor Metabolizer	Priority/High Risk
*39/*69	n/a	NAT2 Poor Metabolizer	Priority/High Risk
*40/*40	n/a	NAT2 Poor Metabolizer	Priority/High Risk
*40/*41	n/a	NAT2 Indeterminate	none
*40/*42	n/a	NAT2 Indeterminate	none
*40/*43	n/a	NAT2 Indeterminate	none
*40/*44	n/a	NAT2 Indeterminate	none
*40/*45	n/a	NAT2 Indeterminate	none
*40/*46	n/a	NAT2 Poor Metabolizer	Priority/High Risk
*40/*47	n/a	NAT2 Poor Metabolizer	Priority/High Risk
*40/*48	n/a	NAT2 Poor Metabolizer	Priority/High Risk
*40/*49	n/a	NAT2 Poor Metabolizer	Priority/High Risk
*40/*50	n/a	NAT2 Poor Metabolizer	Priority/High Risk
*40/*51	n/a	NAT2 Indeterminate	none
*40/*52	n/a	NAT2 Poor Metabolizer	Priority/High Risk
*40/*53	n/a	NAT2 Poor Metabolizer	Priority/High Risk
*40/*54	n/a	NAT2 Indeterminate	none
*40/*55	n/a	NAT2 Indeterminate	none
*40/*56	n/a	NAT2 Poor Metabolizer	Priority/High Risk
*40/*57	n/a	NAT2 Indeterminate	none
*40/*58	n/a	NAT2 Poor Metabolizer	Priority/High Risk
*40/*59	n/a	NAT2 Poor Metabolizer	Priority/High Risk
*40/*60	n/a	NAT2 Indeterminate	none
*40/*61	n/a	NAT2 Indeterminate	none
*40/*62	n/a	NAT2 Poor Metabolizer	Priority/High Risk
*40/*63	n/a	NAT2 Poor Metabolizer	Priority/High Risk
*40/*64	n/a	NAT2 Poor Metabolizer	Priority/High Risk
*40/*65	n/a	NAT2 Indeterminate	none
*40/*66	n/a	NAT2 Poor Metabolizer	Priority/High Risk
*40/*67	n/a	NAT2 Poor Metabolizer	Priority/High Risk
*40/*68	n/a	NAT2 Poor Metabolizer	Priority/High Risk
*40/*69	n/a	NAT2 Poor Metabolizer	Priority/High Risk
*41/*41	n/a	NAT2 Indeterminate	none
*41/*42	n/a	NAT2 Indeterminate	none
*41/*43	n/a	NAT2 Indeterminate	none
*41/*44	n/a	NAT2 Indeterminate	none
*41/*45	n/a	NAT2 Indeterminate	none
*41/*46	n/a	NAT2 Indeterminate	none
*41/*47	n/a	NAT2 Indeterminate	none
*41/*48	n/a	NAT2 Indeterminate	none
*41/*49	n/a	NAT2 Indeterminate	none
*41/*50	n/a	NAT2 Indeterminate	none
*41/*51	n/a	NAT2 Indeterminate	none
*41/*52	n/a	NAT2 Indeterminate	none
*41/*53	n/a	NAT2 Indeterminate	none
*41/*54	n/a	NAT2 Indeterminate	none
*41/*55	n/a	NAT2 Indeterminate	none
*41/*56	n/a	NAT2 Indeterminate	none
*41/*57	n/a	NAT2 Indeterminate	none
*41/*58	n/a	NAT2 Indeterminate	none
*41/*59	n/a	NAT2 Indeterminate	none
*41/*60	n/a	NAT2 Indeterminate	none
*41/*61	n/a	NAT2 Indeterminate	none
*41/*62	n/a	NAT2 Indeterminate	none
*41/*63	n/a	NAT2 Indeterminate	none
*41/*64	n/a	NAT2 Indeterminate	none
*41/*65	n/a	NAT2 Indeterminate	none
*41/*66	n/a	NAT2 Indeterminate	none
*41/*67	n/a	NAT2 Indeterminate	none
*41/*68	n/a	NAT2 Indeterminate	none
*41/*69	n/a	NAT2 Indeterminate	none
*42/*42	n/a	NAT2 Indeterminate	none
*42/*43	n/a	NAT2 Indeterminate	none
*42/*44	n/a	NAT2 Indeterminate	none
*42/*45	n/a	NAT2 Indeterminate	none
*42/*46	n/a	NAT2 Indeterminate	none
*42/*47	n/a	NAT2 Indeterminate	none
*42/*48	n/a	NAT2 Indeterminate	none
*42/*49	n/a	NAT2 Indeterminate	none
*42/*50	n/a	NAT2 Indeterminate	none
*42/*51	n/a	NAT2 Indeterminate	none
*42/*52	n/a	NAT2 Indeterminate	none
*42/*53	n/a	NAT2 Indeterminate	none
*42/*54	n/a	NAT2 Indeterminate	none
*42/*55	n/a	NAT2 Indeterminate	none
*42/*56	n/a	NAT2 Indeterminate	none
*42/*57	n/a	NAT2 Indeterminate	none
*42/*58	n/a	NAT2 Indeterminate	none
*42/*59	n/a	NAT2 Indeterminate	none
*42/*60	n/a	NAT2 Indeterminate	none
*42/*61	n/a	NAT2 Indeterminate	none
*42/*62	n/a	NAT2 Indeterminate	none
*42/*63	n/a	NAT2 Indeterminate	none
*42/*64	n/a	NAT2 Indeterminate	none
*42/*65	n/a	NAT2 Indeterminate	none
*42/*66	n/a	NAT2 Indeterminate	none
*42/*67	n/a	NAT2 Indeterminate	none
*42/*68	n/a	NAT2 Indeterminate	none
*42/*69	n/a	NAT2 Indeterminate	none
*43/*43	n/a	NAT2 Indeterminate	none
*43/*44	n/a	NAT2 Indeterminate	none
*43/*45	n/a	NAT2 Indeterminate	none
*43/*46	n/a	NAT2 Indeterminate	none
*43/*47	n/a	NAT2 Indeterminate	none
*43/*48	n/a	NAT2 Indeterminate	none
*43/*49	n/a	NAT2 Indeterminate	none
*43/*50	n/a	NAT2 Indeterminate	none
*43/*51	n/a	NAT2 Indeterminate	none
*43/*52	n/a	NAT2 Indeterminate	none
*43/*53	n/a	NAT2 Indeterminate	none
*43/*54	n/a	NAT2 Indeterminate	none
*43/*55	n/a	NAT2 Indeterminate	none
*43/*56	n/a	NAT2 Indeterminate	none
*43/*57	n/a	NAT2 Indeterminate	none
*43/*58	n/a	NAT2 Indeterminate	none
*43/*59	n/a	NAT2 Indeterminate	none
*43/*60	n/a	NAT2 Indeterminate	none
*43/*61	n/a	NAT2 Indeterminate	none
*43/*62	n/a	NAT2 Indeterminate	none
*43/*63	n/a	NAT2 Indeterminate	none
*43/*64	n/a	NAT2 Indeterminate	none
*43/*65	n/a	NAT2 Indeterminate	none
*43/*66	n/a	NAT2 Indeterminate	none
*43/*67	n/a	NAT2 Indeterminate	none
*43/*68	n/a	NAT2 Indeterminate	none
*43/*69	n/a	NAT2 Indeterminate	none
*44/*44	n/a	NAT2 Indeterminate	none
*44/*45	n/a	NAT2 Indeterminate	none
*44/*46	n/a	NAT2 Indeterminate	none
*44/*47	n/a	NAT2 Indeterminate	none
*44/*48	n/a	NAT2 Indeterminate	none
*44/*49	n/a	NAT2 Indeterminate	none
*44/*50	n/a	NAT2 Indeterminate	none
*44/*51	n/a	NAT2 Indeterminate	none
*44/*52	n/a	NAT2 Indeterminate	none
*44/*53	n/a	NAT2 Indeterminate	none
*44/*54	n/a	NAT2 Indeterminate	none
*44/*55	n/a	NAT2 Indeterminate	none
*44/*56	n/a	NAT2 Indeterminate	none
*44/*57	n/a	NAT2 Indeterminate	none
*44/*58	n/a	NAT2 Indeterminate	none
*44/*59	n/a	NAT2 Indeterminate	none
*44/*60	n/a	NAT2 Indeterminate	none
*44/*61	n/a	NAT2 Indeterminate	none
*44/*62	n/a	NAT2 Indeterminate	none
*44/*63	n/a	NAT2 Indeterminate	none
*44/*64	n/a	NAT2 Indeterminate	none
*44/*65	n/a	NAT2 Indeterminate	none
*44/*66	n/a	NAT2 Indeterminate	none
*44/*67	n/a	NAT2 Indeterminate	none
*44/*68	n/a	NAT2 Indeterminate	none
*44/*69	n/a	NAT2 Indeterminate	none
*45/*45	n/a	NAT2 Indeterminate	none
*45/*46	n/a	NAT2 Indeterminate	none
*45/*47	n/a	NAT2 Indeterminate	none
*45/*48	n/a	NAT2 Indeterminate	none
*45/*49	n/a	NAT2 Indeterminate	none
*45/*50	n/a	NAT2 Indeterminate	none
*45/*51	n/a	NAT2 Indeterminate	none
*45/*52	n/a	NAT2 Indeterminate	none
*45/*53	n/a	NAT2 Indeterminate	none
*45/*54	n/a	NAT2 Indeterminate	none
*45/*55	n/a	NAT2 Indeterminate	none
*45/*56	n/a	NAT2 Indeterminate	none
*45/*57	n/a	NAT2 Indeterminate	none
*45/*58	n/a	NAT2 Indeterminate	none
*45/*59	n/a	NAT2 Indeterminate	none
*45/*60	n/a	NAT2 Indeterminate	none
*45/*61	n/a	NAT2 Indeterminate	none
*45/*62	n/a	NAT2 Indeterminate	none
*45/*63	n/a	NAT2 Indeterminate	none
*45/*64	n/a	NAT2 Indeterminate	none
*45/*65	n/a	NAT2 Indeterminate	none
*45/*66	n/a	NAT2 Indeterminate	none
*45/*67	n/a	NAT2 Indeterminate	none
*45/*68	n/a	NAT2 Indeterminate	none
*45/*69	n/a	NAT2 Indeterminate	none
*46/*46	n/a	NAT2 Poor Metabolizer	Priority/High Risk
*46/*47	n/a	NAT2 Poor Metabolizer	Priority/High Risk
*46/*48	n/a	NAT2 Poor Metabolizer	Priority/High Risk
*46/*49	n/a	NAT2 Poor Metabolizer	Priority/High Risk
*46/*50	n/a	NAT2 Poor Metabolizer	Priority/High Risk
*46/*51	n/a	NAT2 Indeterminate	none
*46/*52	n/a	NAT2 Poor Metabolizer	Priority/High Risk
*46/*53	n/a	NAT2 Poor Metabolizer	Priority/High Risk
*46/*54	n/a	NAT2 Indeterminate	none
*46/*55	n/a	NAT2 Indeterminate	none
*46/*56	n/a	NAT2 Poor Metabolizer	Priority/High Risk
*46/*57	n/a	NAT2 Indeterminate	none
*46/*58	n/a	NAT2 Poor Metabolizer	Priority/High Risk
*46/*59	n/a	NAT2 Poor Metabolizer	Priority/High Risk
*46/*60	n/a	NAT2 Indeterminate	none
*46/*61	n/a	NAT2 Indeterminate	none
*46/*62	n/a	NAT2 Poor Metabolizer	Priority/High Risk
*46/*63	n/a	NAT2 Poor Metabolizer	Priority/High Risk
*46/*64	n/a	NAT2 Poor Metabolizer	Priority/High Risk
*46/*65	n/a	NAT2 Indeterminate	none
*46/*66	n/a	NAT2 Poor Metabolizer	Priority/High Risk
*46/*67	n/a	NAT2 Poor Metabolizer	Priority/High Risk
*46/*68	n/a	NAT2 Poor Metabolizer	Priority/High Risk
*46/*69	n/a	NAT2 Poor Metabolizer	Priority/High Risk
*47/*47	n/a	NAT2 Poor Metabolizer	Priority/High Risk
*47/*48	n/a	NAT2 Poor Metabolizer	Priority/High Risk
*47/*49	n/a	NAT2 Poor Metabolizer	Priority/High Risk
*47/*50	n/a	NAT2 Poor Metabolizer	Priority/High Risk
*47/*51	n/a	NAT2 Indeterminate	none
*47/*52	n/a	NAT2 Poor Metabolizer	Priority/High Risk
*47/*53	n/a	NAT2 Poor Metabolizer	Priority/High Risk
*47/*54	n/a	NAT2 Indeterminate	none
*47/*55	n/a	NAT2 Indeterminate	none
*47/*56	n/a	NAT2 Poor Metabolizer	Priority/High Risk
*47/*57	n/a	NAT2 Indeterminate	none
*47/*58	n/a	NAT2 Poor Metabolizer	Priority/High Risk
*47/*59	n/a	NAT2 Poor Metabolizer	Priority/High Risk
*47/*60	n/a	NAT2 Indeterminate	none
*47/*61	n/a	NAT2 Indeterminate	none
*47/*62	n/a	NAT2 Poor Metabolizer	Priority/High Risk
*47/*63	n/a	NAT2 Poor Metabolizer	Priority/High Risk
*47/*64	n/a	NAT2 Poor Metabolizer	Priority/High Risk
*47/*65	n/a	NAT2 Indeterminate	none
*47/*66	n/a	NAT2 Poor Metabolizer	Priority/High Risk
*47/*67	n/a	NAT2 Poor Metabolizer	Priority/High Risk
*47/*68	n/a	NAT2 Poor Metabolizer	Priority/High Risk
*47/*69	n/a	NAT2 Poor Metabolizer	Priority/High Risk
*48/*48	n/a	NAT2 Poor Metabolizer	Priority/High Risk
*48/*49	n/a	NAT2 Poor Metabolizer	Priority/High Risk
*48/*50	n/a	NAT2 Poor Metabolizer	Priority/High Risk
*48/*51	n/a	NAT2 Indeterminate	none
*48/*52	n/a	NAT2 Poor Metabolizer	Priority/High Risk
*48/*53	n/a	NAT2 Poor Metabolizer	Priority/High Risk
*48/*54	n/a	NAT2 Indeterminate	none
*48/*55	n/a	NAT2 Indeterminate	none
*48/*56	n/a	NAT2 Poor Metabolizer	Priority/High Risk
*48/*57	n/a	NAT2 Indeterminate	none
*48/*58	n/a	NAT2 Poor Metabolizer	Priority/High Risk
*48/*59	n/a	NAT2 Poor Metabolizer	Priority/High Risk
*48/*60	n/a	NAT2 Indeterminate	none
*48/*61	n/a	NAT2 Indeterminate	none
*48/*62	n/a	NAT2 Poor Metabolizer	Priority/High Risk
*48/*63	n/a	NAT2 Poor Metabolizer	Priority/High Risk
*48/*64	n/a	NAT2 Poor Metabolizer	Priority/High Risk
*48/*65	n/a	NAT2 Indeterminate	none
*48/*66	n/a	NAT2 Poor Metabolizer	Priority/High Risk
*48/*67	n/a	NAT2 Poor Metabolizer	Priority/High Risk
*48/*68	n/a	NAT2 Poor Metabolizer	Priority/High Risk
*48/*69	n/a	NAT2 Poor Metabolizer	Priority/High Risk
*49/*49	n/a	NAT2 Poor Metabolizer	Priority/High Risk
*49/*50	n/a	NAT2 Poor Metabolizer	Priority/High Risk
*49/*51	n/a	NAT2 Indeterminate	none
*49/*52	n/a	NAT2 Poor Metabolizer	Priority/High Risk
*49/*53	n/a	NAT2 Poor Metabolizer	Priority/High Risk
*49/*54	n/a	NAT2 Indeterminate	none
*49/*55	n/a	NAT2 Indeterminate	none
*49/*56	n/a	NAT2 Poor Metabolizer	Priority/High Risk
*49/*57	n/a	NAT2 Indeterminate	none
*49/*58	n/a	NAT2 Poor Metabolizer	Priority/High Risk
*49/*59	n/a	NAT2 Poor Metabolizer	Priority/High Risk
*49/*60	n/a	NAT2 Indeterminate	none
*49/*61	n/a	NAT2 Indeterminate	none
*49/*62	n/a	NAT2 Poor Metabolizer	Priority/High Risk
*49/*63	n/a	NAT2 Poor Metabolizer	Priority/High Risk
*49/*64	n/a	NAT2 Poor Metabolizer	Priority/High Risk
*49/*65	n/a	NAT2 Indeterminate	none
*49/*66	n/a	NAT2 Poor Metabolizer	Priority/High Risk
*49/*67	n/a	NAT2 Poor Metabolizer	Priority/High Risk
*49/*68	n/a	NAT2 Poor Metabolizer	Priority/High Risk
*49/*69	n/a	NAT2 Poor Metabolizer	Priority/High Risk
*50/*50	n/a	NAT2 Poor Metabolizer	Priority/High Risk
*50/*51	n/a	NAT2 Indeterminate	none
*50/*52	n/a	NAT2 Poor Metabolizer	Priority/High Risk
*50/*53	n/a	NAT2 Poor Metabolizer	Priority/High Risk
*50/*54	n/a	NAT2 Indeterminate	none
*50/*55	n/a	NAT2 Indeterminate	none
*50/*56	n/a	NAT2 Poor Metabolizer	Priority/High Risk
*50/*57	n/a	NAT2 Indeterminate	none
*50/*58	n/a	NAT2 Poor Metabolizer	Priority/High Risk
*50/*59	n/a	NAT2 Poor Metabolizer	Priority/High Risk
*50/*60	n/a	NAT2 Indeterminate	none
*50/*61	n/a	NAT2 Indeterminate	none
*50/*62	n/a	NAT2 Poor Metabolizer	Priority/High Risk
*50/*63	n/a	NAT2 Poor Metabolizer	Priority/High Risk
*50/*64	n/a	NAT2 Poor Metabolizer	Priority/High Risk
*50/*65	n/a	NAT2 Indeterminate	none
*50/*66	n/a	NAT2 Poor Metabolizer	Priority/High Risk
*50/*67	n/a	NAT2 Poor Metabolizer	Priority/High Risk
*50/*68	n/a	NAT2 Poor Metabolizer	Priority/High Risk
*50/*69	n/a	NAT2 Poor Metabolizer	Priority/High Risk
*51/*51	n/a	NAT2 Indeterminate	none
*51/*52	n/a	NAT2 Indeterminate	none
*51/*53	n/a	NAT2 Indeterminate	none
*51/*54	n/a	NAT2 Indeterminate	none
*51/*55	n/a	NAT2 Indeterminate	none
*51/*56	n/a	NAT2 Indeterminate	none
*51/*57	n/a	NAT2 Indeterminate	none
*51/*58	n/a	NAT2 Indeterminate	none
*51/*59	n/a	NAT2 Indeterminate	none
*51/*60	n/a	NAT2 Indeterminate	none
*51/*61	n/a	NAT2 Indeterminate	none
*51/*62	n/a	NAT2 Indeterminate	none
*51/*63	n/a	NAT2 Indeterminate	none
*51/*64	n/a	NAT2 Indeterminate	none
*51/*65	n/a	NAT2 Indeterminate	none
*51/*66	n/a	NAT2 Indeterminate	none
*51/*67	n/a	NAT2 Indeterminate	none
*51/*68	n/a	NAT2 Indeterminate	none
*51/*69	n/a	NAT2 Indeterminate	none
*52/*52	n/a	NAT2 Poor Metabolizer	Priority/High Risk
*52/*53	n/a	NAT2 Poor Metabolizer	Priority/High Risk
*52/*54	n/a	NAT2 Indeterminate	none
*52/*55	n/a	NAT2 Indeterminate	none
*52/*56	n/a	NAT2 Poor Metabolizer	Priority/High Risk
*52/*57	n/a	NAT2 Indeterminate	none
*52/*58	n/a	NAT2 Poor Metabolizer	Priority/High Risk
*52/*59	n/a	NAT2 Poor Metabolizer	Priority/High Risk
*52/*60	n/a	NAT2 Indeterminate	none
*52/*61	n/a	NAT2 Indeterminate	none
*52/*62	n/a	NAT2 Poor Metabolizer	Priority/High Risk
*52/*63	n/a	NAT2 Poor Metabolizer	Priority/High Risk
*52/*64	n/a	NAT2 Poor Metabolizer	Priority/High Risk
*52/*65	n/a	NAT2 Indeterminate	none
*52/*66	n/a	NAT2 Poor Metabolizer	Priority/High Risk
*52/*67	n/a	NAT2 Poor Metabolizer	Priority/High Risk
*52/*68	n/a	NAT2 Poor Metabolizer	Priority/High Risk
*52/*69	n/a	NAT2 Poor Metabolizer	Priority/High Risk
*53/*53	n/a	NAT2 Poor Metabolizer	Priority/High Risk
*53/*54	n/a	NAT2 Indeterminate	none
*53/*55	n/a	NAT2 Indeterminate	none
*53/*56	n/a	NAT2 Poor Metabolizer	Priority/High Risk
*53/*57	n/a	NAT2 Indeterminate	none
*53/*58	n/a	NAT2 Poor Metabolizer	Priority/High Risk
*53/*59	n/a	NAT2 Poor Metabolizer	Priority/High Risk
*53/*60	n/a	NAT2 Indeterminate	none
*53/*61	n/a	NAT2 Indeterminate	none
*53/*62	n/a	NAT2 Poor Metabolizer	Priority/High Risk
*53/*63	n/a	NAT2 Poor Metabolizer	Priority/High Risk
*53/*64	n/a	NAT2 Poor Metabolizer	Priority/High Risk
*53/*65	n/a	NAT2 Indeterminate	none
*53/*66	n/a	NAT2 Poor Metabolizer	Priority/High Risk
*53/*67	n/a	NAT2 Poor Metabolizer	Priority/High Risk
*53/*68	n/a	NAT2 Poor Metabolizer	Priority/High Risk
*53/*69	n/a	NAT2 Poor Metabolizer	Priority/High Risk
*54/*54	n/a	NAT2 Indeterminate	none
*54/*55	n/a	NAT2 Indeterminate	none
*54/*56	n/a	NAT2 Indeterminate	none
*54/*57	n/a	NAT2 Indeterminate	none
*54/*58	n/a	NAT2 Indeterminate	none
*54/*59	n/a	NAT2 Indeterminate	none
*54/*60	n/a	NAT2 Indeterminate	none
*54/*61	n/a	NAT2 Indeterminate	none
*54/*62	n/a	NAT2 Indeterminate	none
*54/*63	n/a	NAT2 Indeterminate	none
*54/*64	n/a	NAT2 Indeterminate	none
*54/*65	n/a	NAT2 Indeterminate	none
*54/*66	n/a	NAT2 Indeterminate	none
*54/*67	n/a	NAT2 Indeterminate	none
*54/*68	n/a	NAT2 Indeterminate	none
*54/*69	n/a	NAT2 Indeterminate	none
*55/*55	n/a	NAT2 Indeterminate	none
*55/*56	n/a	NAT2 Indeterminate	none
*55/*57	n/a	NAT2 Indeterminate	none
*55/*58	n/a	NAT2 Indeterminate	none
*55/*59	n/a	NAT2 Indeterminate	none
*55/*60	n/a	NAT2 Indeterminate	none
*55/*61	n/a	NAT2 Indeterminate	none
*55/*62	n/a	NAT2 Indeterminate	none
*55/*63	n/a	NAT2 Indeterminate	none
*55/*64	n/a	NAT2 Indeterminate	none
*55/*65	n/a	NAT2 Indeterminate	none
*55/*66	n/a	NAT2 Indeterminate	none
*55/*67	n/a	NAT2 Indeterminate	none
*55/*68	n/a	NAT2 Indeterminate	none
*55/*69	n/a	NAT2 Indeterminate	none
*56/*56	n/a	NAT2 Poor Metabolizer	Priority/High Risk
*56/*57	n/a	NAT2 Indeterminate	none
*56/*58	n/a	NAT2 Poor Metabolizer	Priority/High Risk
*56/*59	n/a	NAT2 Poor Metabolizer	Priority/High Risk
*56/*60	n/a	NAT2 Indeterminate	none
*56/*61	n/a	NAT2 Indeterminate	none
*56/*62	n/a	NAT2 Poor Metabolizer	Priority/High Risk
*56/*63	n/a	NAT2 Poor Metabolizer	Priority/High Risk
*56/*64	n/a	NAT2 Poor Metabolizer	Priority/High Risk
*56/*65	n/a	NAT2 Indeterminate	none
*56/*66	n/a	NAT2 Poor Metabolizer	Priority/High Risk
*56/*67	n/a	NAT2 Poor Metabolizer	Priority/High Risk
*56/*68	n/a	NAT2 Poor Metabolizer	Priority/High Risk
*56/*69	n/a	NAT2 Poor Metabolizer	Priority/High Risk
*57/*57	n/a	NAT2 Indeterminate	none
*57/*58	n/a	NAT2 Indeterminate	none
*57/*59	n/a	NAT2 Indeterminate	none
*57/*60	n/a	NAT2 Indeterminate	none
*57/*61	n/a	NAT2 Indeterminate	none
*57/*62	n/a	NAT2 Indeterminate	none
*57/*63	n/a	NAT2 Indeterminate	none
*57/*64	n/a	NAT2 Indeterminate	none
*57/*65	n/a	NAT2 Indeterminate	none
*57/*66	n/a	NAT2 Indeterminate	none
*57/*67	n/a	NAT2 Indeterminate	none
*57/*68	n/a	NAT2 Indeterminate	none
*57/*69	n/a	NAT2 Indeterminate	none
*58/*58	n/a	NAT2 Poor Metabolizer	Priority/High Risk
*58/*59	n/a	NAT2 Poor Metabolizer	Priority/High Risk
*58/*60	n/a	NAT2 Indeterminate	none
*58/*61	n/a	NAT2 Indeterminate	none
*58/*62	n/a	NAT2 Poor Metabolizer	Priority/High Risk
*58/*63	n/a	NAT2 Poor Metabolizer	Priority/High Risk
*58/*64	n/a	NAT2 Poor Metabolizer	Priority/High Risk
*58/*65	n/a	NAT2 Indeterminate	none
*58/*66	n/a	NAT2 Poor Metabolizer	Priority/High Risk
*58/*67	n/a	NAT2 Poor Metabolizer	Priority/High Risk
*58/*68	n/a	NAT2 Poor Metabolizer	Priority/High Risk
*58/*69	n/a	NAT2 Poor Metabolizer	Priority/High Risk
*59/*59	n/a	NAT2 Poor Metabolizer	Priority/High Risk
*59/*60	n/a	NAT2 Indeterminate	none
*59/*61	n/a	NAT2 Indeterminate	none
*59/*62	n/a	NAT2 Poor Metabolizer	Priority/High Risk
*59/*63	n/a	NAT2 Poor Metabolizer	Priority/High Risk
*59/*64	n/a	NAT2 Poor Metabolizer	Priority/High Risk
*59/*65	n/a	NAT2 Indeterminate	none
*59/*66	n/a	NAT2 Poor Metabolizer	Priority/High Risk
*59/*67	n/a	NAT2 Poor Metabolizer	Priority/High Risk
*59/*68	n/a	NAT2 Poor Metabolizer	Priority/High Risk
*59/*69	n/a	NAT2 Poor Metabolizer	Priority/High Risk
*60/*60	n/a	NAT2 Indeterminate	none
*60/*61	n/a	NAT2 Indeterminate	none
*60/*62	n/a	NAT2 Indeterminate	none
*60/*63	n/a	NAT2 Indeterminate	none
*60/*64	n/a	NAT2 Indeterminate	none
*60/*65	n/a	NAT2 Indeterminate	none
*60/*66	n/a	NAT2 Indeterminate	none
*60/*67	n/a	NAT2 Indeterminate	none
*60/*68	n/a	NAT2 Indeterminate	none
*60/*69	n/a	NAT2 Indeterminate	none
*61/*61	n/a	NAT2 Indeterminate	none
*61/*62	n/a	NAT2 Indeterminate	none
*61/*63	n/a	NAT2 Indeterminate	none
*61/*64	n/a	NAT2 Indeterminate	none
*61/*65	n/a	NAT2 Indeterminate	none
*61/*66	n/a	NAT2 Indeterminate	none
*61/*67	n/a	NAT2 Indeterminate	none
*61/*68	n/a	NAT2 Indeterminate	none
*61/*69	n/a	NAT2 Indeterminate	none
*62/*62	n/a	NAT2 Poor Metabolizer	Priority/High Risk
*62/*63	n/a	NAT2 Poor Metabolizer	Priority/High Risk
*62/*64	n/a	NAT2 Poor Metabolizer	Priority/High Risk
*62/*65	n/a	NAT2 Indeterminate	none
*62/*66	n/a	NAT2 Poor Metabolizer	Priority/High Risk
*62/*67	n/a	NAT2 Poor Metabolizer	Priority/High Risk
*62/*68	n/a	NAT2 Poor Metabolizer	Priority/High Risk
*62/*69	n/a	NAT2 Poor Metabolizer	Priority/High Risk
*63/*63	n/a	NAT2 Poor Metabolizer	Priority/High Risk
*63/*64	n/a	NAT2 Poor Metabolizer	Priority/High Risk
*63/*65	n/a	NAT2 Indeterminate	none
*63/*66	n/a	NAT2 Poor Metabolizer	Priority/High Risk
*63/*67	n/a	NAT2 Poor Metabolizer	Priority/High Risk
*63/*68	n/a	NAT2 Poor Metabolizer	Priority/High Risk
*63/*69	n/a	NAT2 Poor Metabolizer	Priority/High Risk
*64/*64	n/a	NAT2 Poor Metabolizer	Priority/High Risk
*64/*65	n/a	NAT2 Indeterminate	none
*64/*66	n/a	NAT2 Poor Metabolizer	Priority/High Risk
*64/*67	n/a	NAT2 Poor Metabolizer	Priority/High Risk
*64/*68	n/a	NAT2 Poor Metabolizer	Priority/High Risk
*64/*69	n/a	NAT2 Poor Metabolizer	Priority/High Risk
*65/*65	n/a	NAT2 Indeterminate	none
*65/*66	n/a	NAT2 Indeterminate	none
*65/*67	n/a	NAT2 Indeterminate	none
*65/*68	n/a	NAT2 Indeterminate	none
*65/*69	n/a	NAT2 Indeterminate	none
*66/*66	n/a	NAT2 Poor Metabolizer	Priority/High Risk
*66/*67	n/a	NAT2 Poor Metabolizer	Priority/High Risk
*66/*68	n/a	NAT2 Poor Metabolizer	Priority/High Risk
*66/*69	n/a	NAT2 Poor Metabolizer	Priority/High Risk
*67/*67	n/a	NAT2 Poor Metabolizer	Priority/High Risk
*67/*68	n/a	NAT2 Poor Metabolizer	Priority/High Risk
*67/*69	n/a	NAT2 Poor Metabolizer	Priority/High Risk
*68/*68	n/a	NAT2 Poor Metabolizer	Priority/High Risk
*68/*69	n/a	NAT2 Poor Metabolizer	Priority/High Risk
*69/*69	n/a	NAT2 Poor Metabolizer	Priority/High Risk

## Sheet: Notes
Notes

## Sheet: Generated
Generated on	2025-07-15 16:36:21
